# Supplementary material for: Genome-Wide Analysis of the Histone Modification Gene (HM) Family and Expression Investigation during Anther Development in Rice (Oryza sativa L.)
Source: Plants (Basel). 2024 Sep 6;13(17):2496. doi: 10.3390/plants13172496 (PMC11396841; doi:10.3390/plants13172496)
Supplement: Supplementary file 1 [file plants-13-02496-s001.zip]

Archive with 4 entries (4 files):
- Table S1:The numbers of identified cis-acting elements of OsHM genes.xlsx
- Table S2:The specific RT-qPCR primers.xlsx
- Table S3:All of the gene IDs of OsHM gene family members .xlsx
- Table S4:Duplication events of the OsHMs.xlsx
