# Supplementary material for: Genome-Wide Analysis of the Histone Modification Gene (HM) Family and Expression Investigation during Anther Development in Rice (Oryza sativa L.)
Source: Plants (Basel). 2024 Sep 6;13(17):2496. doi: 10.3390/plants13172496 (PMC11396841; doi:10.3390/plants13172496)
Supplement: Supplementary file 1 [file plants-13-02496-s001.zip › Table S1:The numbers of identified cis-acting elements of OsHM genes.xlsx]

## Sheet: Sheet1
Table S4: The numbers of identified cis-acting elements of OsHM genes
LOC_Os01g12310	AAGAA-motif	gGTAAAGAAA	623	9	+	Avena sativa		Hormone responsiveness
LOC_Os01g12310	AAGAA-motif	gGTAAAGAAA	1982	9	-	Avena sativa		Hormone responsiveness
LOC_Os01g40400	AAGAA-motif	GAAAGAA	1050	7	-	Avena sativa		Hormone responsiveness
LOC_Os08g34370	AAGAA-motif	GAAAGAA	335	7	-	Avena sativa		Hormone responsiveness
Os01t0246100-01	AAGAA-motif	gGTAAAGAAA	715	9	-	Avena sativa		Hormone responsiveness
Os01t0246100-01	AAGAA-motif	GAAAGAA	776	7	-	Avena sativa		Hormone responsiveness
Os01t0246100-01	AAGAA-motif	GAAAGAA	1884	7	+	Avena sativa		Hormone responsiveness
Os01t0546900-01	AAGAA-motif	GAAAGAA	642	7	-	Avena sativa		Hormone responsiveness
Os01t0610400-01	AAGAA-motif	GAAAGAA	168	7	+	Avena sativa		Hormone responsiveness
Os01t0610400-01	AAGAA-motif	gGTAAAGAAA	1500	9	-	Avena sativa		Hormone responsiveness
Os01t0655300-01	AAGAA-motif	gGTAAAGAAA	1596	9	-	Avena sativa		Hormone responsiveness
Os01t0655300-01	AAGAA-motif	GAAAGAA	1636	7	-	Avena sativa		Hormone responsiveness
Os01t0655300-01	AAGAA-motif	GAAAGAA	1910	7	-	Avena sativa		Hormone responsiveness
Os01t0708100-01	AAGAA-motif	GAAAGAA	219	7	-	Avena sativa		Hormone responsiveness
Os01t0907400-01	AAGAA-motif	GAAAGAA	75	7	-	Avena sativa		Hormone responsiveness
Os01t0907400-01	AAGAA-motif	gGTAAAGAAA	78	9	-	Avena sativa		Hormone responsiveness
Os01t0907400-01	AAGAA-motif	gGTAAAGAAA	400	9	+	Avena sativa		Hormone responsiveness
Os01t0927000-01	AAGAA-motif	GAAAGAA	217	7	-	Avena sativa		Hormone responsiveness
Os01t0965500-01	AAGAA-motif	GAAAGAA	146	7	-	Avena sativa		Hormone responsiveness
Os01t0965500-01	AAGAA-motif	GAAAGAA	542	7	+	Avena sativa		Hormone responsiveness
Os01t0965500-01	AAGAA-motif	gGTAAAGAAA	1365	9	-	Avena sativa		Hormone responsiveness
Os01t0965500-01	AAGAA-motif	gGTAAAGAAA	1517	9	+	Avena sativa		Hormone responsiveness
Os01t0965500-01	AAGAA-motif	GAAAGAA	1519	7	+	Avena sativa		Hormone responsiveness
Os01t0965500-01	AAGAA-motif	GAAAGAA	1546	7	+	Avena sativa		Hormone responsiveness
Os02t0122700-00	AAGAA-motif	gGTAAAGAAA	1485	9	+	Avena sativa		Hormone responsiveness
Os02t0139200-01	AAGAA-motif	GAAAGAA	990	7	-	Avena sativa		Hormone responsiveness
Os02t0139200-01	AAGAA-motif	GAAAGAA	1094	7	-	Avena sativa		Hormone responsiveness
Os02t0194000-02	AAGAA-motif	GAAAGAA	939	7	+	Avena sativa		Hormone responsiveness
Os02t0554000-02	AAGAA-motif	GAAAGAA	1967	7	-	Avena sativa		Hormone responsiveness
Os02t0696700-01	AAGAA-motif	gGTAAAGAAA	769	9	-	Avena sativa		Hormone responsiveness
Os02t0708600-01	AAGAA-motif	gGTAAAGAAA	153	9	+	Avena sativa		Hormone responsiveness
Os02t0708600-01	AAGAA-motif	GAAAGAA	370	7	-	Avena sativa		Hormone responsiveness
Os02t0725200-01	AAGAA-motif	gGTAAAGAAA	769	9	+	Avena sativa		Hormone responsiveness
Os02t0772300-01	AAGAA-motif	GAAAGAA	331	7	-	Avena sativa		Hormone responsiveness
Os02t0828900-01	AAGAA-motif	GAAAGAA	336	7	+	Avena sativa		Hormone responsiveness
Os03t0151300-02	AAGAA-motif	GAAAGAA	1730	7	-	Avena sativa		Hormone responsiveness
Os03t0320400-01	AAGAA-motif	gGTAAAGAAA	864	9	-	Avena sativa		Hormone responsiveness
Os03t0346700-01	AAGAA-motif	gGTAAAGAAA	159	9	-	Avena sativa		Hormone responsiveness
Os03t0346700-01	AAGAA-motif	gGTAAAGAAA	213	9	+	Avena sativa		Hormone responsiveness
Os03t0346700-01	AAGAA-motif	GAAAGAA	863	7	+	Avena sativa		Hormone responsiveness
Os03t0430400-01	AAGAA-motif	GAAAGAA	246	7	+	Avena sativa		Hormone responsiveness
Os03t0699400-01	AAGAA-motif	GAAAGAA	863	7	-	Avena sativa		Hormone responsiveness
Os03t0699400-01	AAGAA-motif	GAAAGAA	1528	7	-	Avena sativa		Hormone responsiveness
Os04t0271000-01	AAGAA-motif	GAAAGAA	339	7	-	Avena sativa		Hormone responsiveness
Os04t0271000-01	AAGAA-motif	gGTAAAGAAA	1049	9	+	Avena sativa		Hormone responsiveness
Os04t0423600-01	AAGAA-motif	gGTAAAGAAA	1362	9	+	Avena sativa		Hormone responsiveness
Os04t0677066-01	AAGAA-motif	GAAAGAA	51	7	-	Avena sativa		Hormone responsiveness
Os04t0677066-01	AAGAA-motif	GAAAGAA	1760	7	-	Avena sativa		Hormone responsiveness
Os05t0387800-01	AAGAA-motif	GAAAGAA	1247	7	+	Avena sativa		Hormone responsiveness
Os05t0481000-01	AAGAA-motif	GAAAGAA	976	7	-	Avena sativa		Hormone responsiveness
Os05t0587200-02	AAGAA-motif	GAAAGAA	456	7	-	Avena sativa		Hormone responsiveness
Os05t0597100-01	AAGAA-motif	GAAAGAA	1573	7	-	Avena sativa		Hormone responsiveness
Os05t0597100-01	AAGAA-motif	GAAAGAA	1831	7	+	Avena sativa		Hormone responsiveness
Os06t0105500-01	AAGAA-motif	GAAAGAA	353	7	-	Avena sativa		Hormone responsiveness
Os06t0105500-01	AAGAA-motif	GAAAGAA	1604	7	+	Avena sativa		Hormone responsiveness
Os06t0583400-01	AAGAA-motif	GAAAGAA	67	7	-	Avena sativa		Hormone responsiveness
Os06t0583400-01	AAGAA-motif	gGTAAAGAAA	599	9	-	Avena sativa		Hormone responsiveness
Os06t0583400-01	AAGAA-motif	GAAAGAA	600	7	-	Avena sativa		Hormone responsiveness
Os06t0583400-01	AAGAA-motif	GAAAGAA	877	7	+	Avena sativa		Hormone responsiveness
Os06t0650300-01	AAGAA-motif	gGTAAAGAAA	1181	9	+	Avena sativa		Hormone responsiveness
Os06t0650300-01	AAGAA-motif	GAAAGAA	1283	7	-	Avena sativa		Hormone responsiveness
Os06t0731600-00	AAGAA-motif	GAAAGAA	1054	7	+	Avena sativa		Hormone responsiveness
Os07t0116600-00	AAGAA-motif	GAAAGAA	585	7	-	Avena sativa		Hormone responsiveness
Os07t0116600-00	AAGAA-motif	GAAAGAA	1188	7	-	Avena sativa		Hormone responsiveness
Os07t0471100-01	AAGAA-motif	gGTAAAGAAA	754	9	+	Avena sativa		Hormone responsiveness
Os07t0471100-01	AAGAA-motif	GAAAGAA	1486	7	+	Avena sativa		Hormone responsiveness
Os07t0471100-01	AAGAA-motif	gGTAAAGAAA	1632	9	-	Avena sativa		Hormone responsiveness
Os07t0585600-01	AAGAA-motif	GAAAGAA	386	7	-	Avena sativa		Hormone responsiveness
Os07t0585600-01	AAGAA-motif	gGTAAAGAAA	953	9	+	Avena sativa		Hormone responsiveness
Os07t0602200-01	AAGAA-motif	gGTAAAGAAA	558	9	+	Avena sativa		Hormone responsiveness
Os07t0602200-01	AAGAA-motif	GAAAGAA	1985	7	-	Avena sativa		Hormone responsiveness
Os07t0626600-01	AAGAA-motif	gGTAAAGAAA	1398	9	-	Avena sativa		Hormone responsiveness
Os07t0640000-01	AAGAA-motif	GAAAGAA	925	7	-	Avena sativa		Hormone responsiveness
Os08t0102000-01	AAGAA-motif	gGTAAAGAAA	650	9	+	Avena sativa		Hormone responsiveness
Os08t0180100-01	AAGAA-motif	GAAAGAA	997	7	+	Avena sativa		Hormone responsiveness
Os08t0180100-01	AAGAA-motif	GAAAGAA	1994	7	-	Avena sativa		Hormone responsiveness
Os08t0205300-01	AAGAA-motif	gGTAAAGAAA	1303	9	+	Avena sativa		Hormone responsiveness
Os08t0244400-01	AAGAA-motif	GAAAGAA	184	7	-	Avena sativa		Hormone responsiveness
Os08t0244400-01	AAGAA-motif	GAAAGAA	1767	7	+	Avena sativa		Hormone responsiveness
Os08t0344100-01	AAGAA-motif	GAAAGAA	1292	7	-	Avena sativa		Hormone responsiveness
Os09t0347800-01	AAGAA-motif	gGTAAAGAAA	1479	9	-	Avena sativa		Hormone responsiveness
Os09t0359800-01	AAGAA-motif	gGTAAAGAAA	1324	9	-	Avena sativa		Hormone responsiveness
Os09t0359800-01	AAGAA-motif	gGTAAAGAAA	1697	9	+	Avena sativa		Hormone responsiveness
Os09t0359800-01	AAGAA-motif	gGTAAAGAAA	1850	9	+	Avena sativa		Hormone responsiveness
Os09t0393200-01	AAGAA-motif	gGTAAAGAAA	1496	9	-	Avena sativa		Hormone responsiveness
Os09t0411650-01	AAGAA-motif	GAAAGAA	277	7	+	Avena sativa		Hormone responsiveness
Os09t0411650-01	AAGAA-motif	GAAAGAA	1545	7	-	Avena sativa		Hormone responsiveness
Os09t0488000-01	AAGAA-motif	GAAAGAA	1251	7	+	Avena sativa		Hormone responsiveness
Os09t0488000-01	AAGAA-motif	gGTAAAGAAA	1426	9	-	Avena sativa		Hormone responsiveness
Os09t0556700-01	AAGAA-motif	GAAAGAA	342	7	-	Avena sativa		Hormone responsiveness
Os09t0556700-01	AAGAA-motif	GAAAGAA	765	7	+	Avena sativa		Hormone responsiveness
Os10t0410700-01	AAGAA-motif	GAAAGAA	489	7	+	Avena sativa		Hormone responsiveness
Os10t0410700-01	AAGAA-motif	GAAAGAA	506	7	-	Avena sativa		Hormone responsiveness
Os10t0410700-01	AAGAA-motif	GAAAGAA	641	7	-	Avena sativa		Hormone responsiveness
Os10t0415900-01	AAGAA-motif	GAAAGAA	1137	7	-	Avena sativa		Hormone responsiveness
Os10t0415900-01	AAGAA-motif	GAAAGAA	1650	7	-	Avena sativa		Hormone responsiveness
Os10t0415900-01	AAGAA-motif	gGTAAAGAAA	1957	9	+	Avena sativa		Hormone responsiveness
Os10t0489100-01	AAGAA-motif	gGTAAAGAAA	26	9	-	Avena sativa		Hormone responsiveness
Os10t0489100-01	AAGAA-motif	GAAAGAA	27	7	-	Avena sativa		Hormone responsiveness
Os10t0500400-01	AAGAA-motif	gGTAAAGAAA	1391	9	+	Avena sativa		Hormone responsiveness
Os11t0183700-01	AAGAA-motif	gGTAAAGAAA	112	9	+	Avena sativa		Hormone responsiveness
Os11t0183700-01	AAGAA-motif	gGTAAAGAAA	1840	9	+	Avena sativa		Hormone responsiveness
Os11t0525800-02	AAGAA-motif	GAAAGAA	1535	7	+	Avena sativa		Hormone responsiveness
Os11t0602200-01	AAGAA-motif	gGTAAAGAAA	697	9	+	Avena sativa		Hormone responsiveness
Os11t0602200-01	AAGAA-motif	GAAAGAA	1555	7	-	Avena sativa		Hormone responsiveness
Os12t0128450-00	AAGAA-motif	gGTAAAGAAA	276	9	-	Avena sativa		Hormone responsiveness
Os12t0128450-00	AAGAA-motif	GAAAGAA	277	7	-	Avena sativa		Hormone responsiveness
Os12t0128600-01	AAGAA-motif	GAAAGAA	320	7	+	Avena sativa		Hormone responsiveness
Os12t0182700-01	AAGAA-motif	gGTAAAGAAA	224	9	+	Avena sativa		Hormone responsiveness
Os12t0182700-01	AAGAA-motif	GAAAGAA	226	7	+	Avena sativa		Hormone responsiveness
Os12t0182700-01	AAGAA-motif	GAAAGAA	1673	7	-	Avena sativa		Hormone responsiveness
Os12t0182700-01	AAGAA-motif	GAAAGAA	1980	7	+	Avena sativa		Hormone responsiveness
Os12t0279100-01	AAGAA-motif	GAAAGAA	1910	7	+	Avena sativa		Hormone responsiveness
Os12t0613200-02	AAGAA-motif	gGTAAAGAAA	1104	9	+	Avena sativa		Hormone responsiveness
LOC_Os01g12310	ABRE	ACGTG	340	5	-	Arabidopsis thaliana	cis-acting element involved in the abscisic acid responsiveness	Hormone responsiveness
LOC_Os01g12310	ABRE	ACGTG	378	5	+	Arabidopsis thaliana	cis-acting element involved in the abscisic acid responsiveness	Hormone responsiveness
LOC_Os01g12310	ABRE	ACGTG	1651	5	+	Arabidopsis thaliana	cis-acting element involved in the abscisic acid responsiveness	Hormone responsiveness
LOC_Os01g40400	ABRE	TACGGTC	694	7	+	Arabidopsis thaliana	cis-acting element involved in the abscisic acid responsiveness	Hormone responsiveness
LOC_Os08g34370	ABRE	GCCGCGTGGC	705	9	+	Oryza sativa	cis-acting element involved in the abscisic acid responsiveness	Hormone responsiveness
LOC_Os08g34370	ABRE	ACGTG	1099	5	+	Arabidopsis thaliana	cis-acting element involved in the abscisic acid responsiveness	Hormone responsiveness
LOC_Os08g34370	ABRE	ACGTG	1154	5	-	Arabidopsis thaliana	cis-acting element involved in the abscisic acid responsiveness	Hormone responsiveness
Os01t0218800-01	ABRE	ACGTG	361	5	-	Arabidopsis thaliana	cis-acting element involved in the abscisic acid responsiveness	Hormone responsiveness
Os01t0218800-01	ABRE	ACGTG	1630	5	-	Arabidopsis thaliana	cis-acting element involved in the abscisic acid responsiveness	Hormone responsiveness
Os01t0246100-01	ABRE	ACGTG	1597	5	+	Arabidopsis thaliana	cis-acting element involved in the abscisic acid responsiveness	Hormone responsiveness
Os01t0246100-01	ABRE	ACGTG	1842	5	+	Arabidopsis thaliana	cis-acting element involved in the abscisic acid responsiveness	Hormone responsiveness
Os01t0546900-01	ABRE	ACGTG	143	5	-	Arabidopsis thaliana	cis-acting element involved in the abscisic acid responsiveness	Hormone responsiveness
Os01t0546900-01	ABRE	ACGTG	503	5	+	Arabidopsis thaliana	cis-acting element involved in the abscisic acid responsiveness	Hormone responsiveness
Os01t0546900-01	ABRE	ACGTG	539	5	+	Arabidopsis thaliana	cis-acting element involved in the abscisic acid responsiveness	Hormone responsiveness
Os01t0546900-01	ABRE	ACGTG	1250	5	-	Arabidopsis thaliana	cis-acting element involved in the abscisic acid responsiveness	Hormone responsiveness
Os01t0546900-01	ABRE	ACGTG	1285	5	-	Arabidopsis thaliana	cis-acting element involved in the abscisic acid responsiveness	Hormone responsiveness
Os01t0610400-01	ABRE	ACGTG	940	5	+	Arabidopsis thaliana	cis-acting element involved in the abscisic acid responsiveness	Hormone responsiveness
Os01t0610400-01	ABRE	ACGTG	981	5	+	Arabidopsis thaliana	cis-acting element involved in the abscisic acid responsiveness	Hormone responsiveness
Os01t0610400-01	ABRE	ACGTG	992	5	+	Arabidopsis thaliana	cis-acting element involved in the abscisic acid responsiveness	Hormone responsiveness
Os01t0610400-01	ABRE	CACGTG	1476	6	-	Arabidopsis thaliana	cis-acting element involved in the abscisic acid responsiveness	Hormone responsiveness
Os01t0610400-01	ABRE	ACGTG	1477	5	+	Arabidopsis thaliana	cis-acting element involved in the abscisic acid responsiveness	Hormone responsiveness
Os01t0655300-01	ABRE	TACGTGTC	307	8	+	Oryza sativa	cis-acting element involved in the abscisic acid responsiveness	Hormone responsiveness
Os01t0655300-01	ABRE	ACGTG	308	5	+	Arabidopsis thaliana	cis-acting element involved in the abscisic acid responsiveness	Hormone responsiveness
Os01t0655300-01	ABRE	ACGTG	480	5	-	Arabidopsis thaliana	cis-acting element involved in the abscisic acid responsiveness	Hormone responsiveness
Os01t0655300-01	ABRE	ACGTG	702	5	+	Arabidopsis thaliana	cis-acting element involved in the abscisic acid responsiveness	Hormone responsiveness
Os01t0772150-00	ABRE	ACGTG	1386	5	-	Arabidopsis thaliana	cis-acting element involved in the abscisic acid responsiveness	Hormone responsiveness
Os01t0811300-01	ABRE	ACGTG	511	5	+	Arabidopsis thaliana	cis-acting element involved in the abscisic acid responsiveness	Hormone responsiveness
Os01t0879500-01	ABRE	GCAACGTGTC	165	9	+	Hordeum vulgare	cis-acting element involved in the abscisic acid responsiveness	Hormone responsiveness
Os01t0879500-01	ABRE	ACGTG	731	5	-	Arabidopsis thaliana	cis-acting element involved in the abscisic acid responsiveness	Hormone responsiveness
Os01t0879500-01	ABRE	ACGTG	1856	5	+	Arabidopsis thaliana	cis-acting element involved in the abscisic acid responsiveness	Hormone responsiveness
Os01t0909100-01	ABRE	ACGTG	288	5	+	Arabidopsis thaliana	cis-acting element involved in the abscisic acid responsiveness	Hormone responsiveness
Os01t0909100-01	ABRE	ACGTG	365	5	-	Arabidopsis thaliana	cis-acting element involved in the abscisic acid responsiveness	Hormone responsiveness
Os01t0909100-01	ABRE	ACGTG	885	5	-	Arabidopsis thaliana	cis-acting element involved in the abscisic acid responsiveness	Hormone responsiveness
Os01t0909100-01	ABRE	ACGTG	1002	5	-	Arabidopsis thaliana	cis-acting element involved in the abscisic acid responsiveness	Hormone responsiveness
Os01t0909100-01	ABRE	CACGTG	1431	6	-	Arabidopsis thaliana	cis-acting element involved in the abscisic acid responsiveness	Hormone responsiveness
Os01t0909100-01	ABRE	ACGTG	1432	5	+	Arabidopsis thaliana	cis-acting element involved in the abscisic acid responsiveness	Hormone responsiveness
Os01t0909100-01	ABRE	ACGTG	1518	5	-	Arabidopsis thaliana	cis-acting element involved in the abscisic acid responsiveness	Hormone responsiveness
Os01t0909100-01	ABRE	ACGTG	1570	5	-	Arabidopsis thaliana	cis-acting element involved in the abscisic acid responsiveness	Hormone responsiveness
Os01t0927000-01	ABRE	ACGTG	12	5	-	Arabidopsis thaliana	cis-acting element involved in the abscisic acid responsiveness	Hormone responsiveness
Os01t0927000-01	ABRE	ACGTG	523	5	-	Arabidopsis thaliana	cis-acting element involved in the abscisic acid responsiveness	Hormone responsiveness
Os01t0927000-01	ABRE	ACGTG	918	5	+	Arabidopsis thaliana	cis-acting element involved in the abscisic acid responsiveness	Hormone responsiveness
Os01t0927000-01	ABRE	ACGTG	1320	5	-	Arabidopsis thaliana	cis-acting element involved in the abscisic acid responsiveness	Hormone responsiveness
Os01t0965500-01	ABRE	ACGTG	484	5	-	Arabidopsis thaliana	cis-acting element involved in the abscisic acid responsiveness	Hormone responsiveness
Os01t0965500-01	ABRE	ACGTG	1751	5	-	Arabidopsis thaliana	cis-acting element involved in the abscisic acid responsiveness	Hormone responsiveness
Os01t0976450-00	ABRE	ACGTG	723	5	-	Arabidopsis thaliana	cis-acting element involved in the abscisic acid responsiveness	Hormone responsiveness
Os01t0976450-00	ABRE	ACGTG	1431	5	-	Arabidopsis thaliana	cis-acting element involved in the abscisic acid responsiveness	Hormone responsiveness
Os01t0976450-00	ABRE	ACGTG	1514	5	+	Arabidopsis thaliana	cis-acting element involved in the abscisic acid responsiveness	Hormone responsiveness
Os02t0109400-00	ABRE	ACGTG	333	5	+	Arabidopsis thaliana	cis-acting element involved in the abscisic acid responsiveness	Hormone responsiveness
Os02t0109400-00	ABRE	ACGTG	562	5	+	Arabidopsis thaliana	cis-acting element involved in the abscisic acid responsiveness	Hormone responsiveness
Os02t0122700-00	ABRE	ACGTG	109	5	-	Arabidopsis thaliana	cis-acting element involved in the abscisic acid responsiveness	Hormone responsiveness
Os02t0122700-00	ABRE	CGTACGTGCA	164	10	-	Hordeum vulgare	cis-acting element involved in the abscisic acid responsiveness	Hormone responsiveness
Os02t0122700-00	ABRE	ACGTG	166	5	-	Arabidopsis thaliana	cis-acting element involved in the abscisic acid responsiveness	Hormone responsiveness
Os02t0122700-00	ABRE	ACGTG	1554	5	+	Arabidopsis thaliana	cis-acting element involved in the abscisic acid responsiveness	Hormone responsiveness
Os02t0122700-00	ABRE	ACGTG	1560	5	+	Arabidopsis thaliana	cis-acting element involved in the abscisic acid responsiveness	Hormone responsiveness
Os02t0139200-01	ABRE	ACGTG	172	5	+	Arabidopsis thaliana	cis-acting element involved in the abscisic acid responsiveness	Hormone responsiveness
Os02t0139200-01	ABRE	ACGTG	339	5	+	Arabidopsis thaliana	cis-acting element involved in the abscisic acid responsiveness	Hormone responsiveness
Os02t0194000-02	ABRE	CACGTG	15	6	+	Arabidopsis thaliana	cis-acting element involved in the abscisic acid responsiveness	Hormone responsiveness
Os02t0194000-02	ABRE	ACGTG	16	5	+	Arabidopsis thaliana	cis-acting element involved in the abscisic acid responsiveness	Hormone responsiveness
Os02t0194000-02	ABRE	CACGTG	25	6	+	Arabidopsis thaliana	cis-acting element involved in the abscisic acid responsiveness	Hormone responsiveness
Os02t0194000-02	ABRE	ACGTG	26	5	+	Arabidopsis thaliana	cis-acting element involved in the abscisic acid responsiveness	Hormone responsiveness
Os02t0194000-02	ABRE	ACGTG	1522	5	-	Arabidopsis thaliana	cis-acting element involved in the abscisic acid responsiveness	Hormone responsiveness
Os02t0214900-01	ABRE	GACACGTGGC	424	9	+	Triticum aestivum	cis-acting element involved in the abscisic acid responsiveness	Hormone responsiveness
Os02t0215200-01	ABRE	CACGTG	1774	6	-	Arabidopsis thaliana	cis-acting element involved in the abscisic acid responsiveness	Hormone responsiveness
Os02t0215200-01	ABRE	ACGTG	1775	5	+	Arabidopsis thaliana	cis-acting element involved in the abscisic acid responsiveness	Hormone responsiveness
Os02t0554000-02	ABRE	CGCACGTGTC	50	9	+	Hordeum vulgare	cis-acting element involved in the abscisic acid responsiveness	Hormone responsiveness
Os02t0554000-02	ABRE	CACGTG	52	6	+	Arabidopsis thaliana	cis-acting element involved in the abscisic acid responsiveness	Hormone responsiveness
Os02t0554000-02	ABRE	ACGTG	53	5	+	Arabidopsis thaliana	cis-acting element involved in the abscisic acid responsiveness	Hormone responsiveness
Os02t0554000-02	ABRE	ACGTG	279	5	-	Arabidopsis thaliana	cis-acting element involved in the abscisic acid responsiveness	Hormone responsiveness
Os02t0554000-02	ABRE	ACGTG	384	5	-	Arabidopsis thaliana	cis-acting element involved in the abscisic acid responsiveness	Hormone responsiveness
Os02t0554000-02	ABRE	ACGTG	711	5	-	Arabidopsis thaliana	cis-acting element involved in the abscisic acid responsiveness	Hormone responsiveness
Os02t0554000-02	ABRE	ACGTG	1152	5	-	Arabidopsis thaliana	cis-acting element involved in the abscisic acid responsiveness	Hormone responsiveness
Os02t0554000-02	ABRE	CGCACGTGTC	1230	9	+	Hordeum vulgare	cis-acting element involved in the abscisic acid responsiveness	Hormone responsiveness
Os02t0554000-02	ABRE	CACGTG	1232	6	-	Arabidopsis thaliana	cis-acting element involved in the abscisic acid responsiveness	Hormone responsiveness
Os02t0554000-02	ABRE	ACGTG	1233	5	+	Arabidopsis thaliana	cis-acting element involved in the abscisic acid responsiveness	Hormone responsiveness
Os02t0611300-01	ABRE	ACGTG	18	5	-	Arabidopsis thaliana	cis-acting element involved in the abscisic acid responsiveness	Hormone responsiveness
Os02t0611300-01	ABRE	GCCGCGTGGC	438	9	-	Oryza sativa	cis-acting element involved in the abscisic acid responsiveness	Hormone responsiveness
Os02t0611300-01	ABRE	CACGTG	464	6	+	Arabidopsis thaliana	cis-acting element involved in the abscisic acid responsiveness	Hormone responsiveness
Os02t0611300-01	ABRE	ACGTG	465	5	+	Arabidopsis thaliana	cis-acting element involved in the abscisic acid responsiveness	Hormone responsiveness
Os02t0611300-01	ABRE	CACGTG	1456	6	-	Arabidopsis thaliana	cis-acting element involved in the abscisic acid responsiveness	Hormone responsiveness
Os02t0611300-01	ABRE	ACGTG	1457	5	+	Arabidopsis thaliana	cis-acting element involved in the abscisic acid responsiveness	Hormone responsiveness
Os02t0621100-01	ABRE	ACGTG	355	5	+	Arabidopsis thaliana	cis-acting element involved in the abscisic acid responsiveness	Hormone responsiveness
Os02t0621100-01	ABRE	ACGTG	830	5	+	Arabidopsis thaliana	cis-acting element involved in the abscisic acid responsiveness	Hormone responsiveness
Os02t0621100-01	ABRE	ACGTG	1333	5	-	Arabidopsis thaliana	cis-acting element involved in the abscisic acid responsiveness	Hormone responsiveness
Os02t0621100-01	ABRE	ACGTG	1410	5	+	Arabidopsis thaliana	cis-acting element involved in the abscisic acid responsiveness	Hormone responsiveness
Os02t0621100-01	ABRE	ACGTG	1522	5	-	Arabidopsis thaliana	cis-acting element involved in the abscisic acid responsiveness	Hormone responsiveness
Os02t0621100-01	ABRE	ACGTG	1672	5	-	Arabidopsis thaliana	cis-acting element involved in the abscisic acid responsiveness	Hormone responsiveness
Os02t0621100-01	ABRE	AACCCGG	1889	7	-	Arabidopsis thaliana	cis-acting element involved in the abscisic acid responsiveness	Hormone responsiveness
Os02t0696700-01	ABRE	CACGTG	1222	6	-	Arabidopsis thaliana	cis-acting element involved in the abscisic acid responsiveness	Hormone responsiveness
Os02t0696700-01	ABRE	ACGTG	1223	5	+	Arabidopsis thaliana	cis-acting element involved in the abscisic acid responsiveness	Hormone responsiveness
Os02t0696700-01	ABRE	ACGTG	1797	5	+	Arabidopsis thaliana	cis-acting element involved in the abscisic acid responsiveness	Hormone responsiveness
Os02t0708600-01	ABRE	GCAACGTGTC	816	9	-	Hordeum vulgare	cis-acting element involved in the abscisic acid responsiveness	Hormone responsiveness
Os02t0708600-01	ABRE	GCCGCGTGGC	984	9	+	Oryza sativa	cis-acting element involved in the abscisic acid responsiveness	Hormone responsiveness
Os02t0708600-01	ABRE	ACGTG	1248	5	-	Arabidopsis thaliana	cis-acting element involved in the abscisic acid responsiveness	Hormone responsiveness
Os02t0708600-01	ABRE	ACGTG	1454	5	-	Arabidopsis thaliana	cis-acting element involved in the abscisic acid responsiveness	Hormone responsiveness
Os02t0708600-01	ABRE	AACCCGG	1924	7	+	Arabidopsis thaliana	cis-acting element involved in the abscisic acid responsiveness	Hormone responsiveness
Os02t0717700-01	ABRE	CACGTG	1682	6	-	Arabidopsis thaliana	cis-acting element involved in the abscisic acid responsiveness	Hormone responsiveness
Os02t0717700-01	ABRE	ACGTG	1683	5	+	Arabidopsis thaliana	cis-acting element involved in the abscisic acid responsiveness	Hormone responsiveness
Os02t0725200-01	ABRE	ACGTG	865	5	+	Arabidopsis thaliana	cis-acting element involved in the abscisic acid responsiveness	Hormone responsiveness
Os02t0725200-01	ABRE	ACGTG	907	5	+	Arabidopsis thaliana	cis-acting element involved in the abscisic acid responsiveness	Hormone responsiveness
Os02t0725200-01	ABRE	ACGTG	1119	5	+	Arabidopsis thaliana	cis-acting element involved in the abscisic acid responsiveness	Hormone responsiveness
Os02t0725200-01	ABRE	ACGTG	1260	5	-	Arabidopsis thaliana	cis-acting element involved in the abscisic acid responsiveness	Hormone responsiveness
Os02t0725200-01	ABRE	ACGTG	1564	5	+	Arabidopsis thaliana	cis-acting element involved in the abscisic acid responsiveness	Hormone responsiveness
Os02t0725200-01	ABRE	ACGTG	1708	5	-	Arabidopsis thaliana	cis-acting element involved in the abscisic acid responsiveness	Hormone responsiveness
Os02t0725200-01	ABRE	ACGTG	1738	5	-	Arabidopsis thaliana	cis-acting element involved in the abscisic acid responsiveness	Hormone responsiveness
Os02t0733800-01	ABRE	ACGTG	341	5	-	Arabidopsis thaliana	cis-acting element involved in the abscisic acid responsiveness	Hormone responsiveness
Os02t0733800-01	ABRE	ACGTG	417	5	+	Arabidopsis thaliana	cis-acting element involved in the abscisic acid responsiveness	Hormone responsiveness
Os02t0733800-01	ABRE	ACGTG	1409	5	+	Arabidopsis thaliana	cis-acting element involved in the abscisic acid responsiveness	Hormone responsiveness
Os02t0733800-01	ABRE	ACGTG	1525	5	-	Arabidopsis thaliana	cis-acting element involved in the abscisic acid responsiveness	Hormone responsiveness
Os02t0733800-01	ABRE	ACGTG	1867	5	+	Arabidopsis thaliana	cis-acting element involved in the abscisic acid responsiveness	Hormone responsiveness
Os02t0733800-01	ABRE	AACCCGG	1979	7	+	Arabidopsis thaliana	cis-acting element involved in the abscisic acid responsiveness	Hormone responsiveness
Os02t0755200-01	ABRE	ACGTG	157	5	+	Arabidopsis thaliana	cis-acting element involved in the abscisic acid responsiveness	Hormone responsiveness
Os02t0755200-01	ABRE	ACGTG	316	5	+	Arabidopsis thaliana	cis-acting element involved in the abscisic acid responsiveness	Hormone responsiveness
Os02t0755200-01	ABRE	ACGTG	659	5	+	Arabidopsis thaliana	cis-acting element involved in the abscisic acid responsiveness	Hormone responsiveness
Os02t0755200-01	ABRE	ACGTG	753	5	+	Arabidopsis thaliana	cis-acting element involved in the abscisic acid responsiveness	Hormone responsiveness
Os02t0755200-01	ABRE	AACCCGG	847	7	-	Arabidopsis thaliana	cis-acting element involved in the abscisic acid responsiveness	Hormone responsiveness
Os02t0755200-01	ABRE	ACGTG	1455	5	+	Arabidopsis thaliana	cis-acting element involved in the abscisic acid responsiveness	Hormone responsiveness
Os02t0755200-01	ABRE	ACGTG	1611	5	+	Arabidopsis thaliana	cis-acting element involved in the abscisic acid responsiveness	Hormone responsiveness
Os02t0755200-01	ABRE	ACGTG	1917	5	+	Arabidopsis thaliana	cis-acting element involved in the abscisic acid responsiveness	Hormone responsiveness
Os02t0772300-01	ABRE	ACGTG	597	5	-	Arabidopsis thaliana	cis-acting element involved in the abscisic acid responsiveness	Hormone responsiveness
Os02t0806000-01	ABRE	ACGTG	329	5	+	Arabidopsis thaliana	cis-acting element involved in the abscisic acid responsiveness	Hormone responsiveness
Os02t0806000-01	ABRE	ACGTG	1506	5	-	Arabidopsis thaliana	cis-acting element involved in the abscisic acid responsiveness	Hormone responsiveness
Os02t0828900-01	ABRE	ACGTG	734	5	+	Arabidopsis thaliana	cis-acting element involved in the abscisic acid responsiveness	Hormone responsiveness
Os02t0828900-01	ABRE	ACGTG	1131	5	+	Arabidopsis thaliana	cis-acting element involved in the abscisic acid responsiveness	Hormone responsiveness
Os02t0828900-01	ABRE	ACGTG	1181	5	-	Arabidopsis thaliana	cis-acting element involved in the abscisic acid responsiveness	Hormone responsiveness
Os02t0828900-01	ABRE	ACGTG	1381	5	-	Arabidopsis thaliana	cis-acting element involved in the abscisic acid responsiveness	Hormone responsiveness
Os03t0151300-02	ABRE	CACGTG	334	6	+	Arabidopsis thaliana	cis-acting element involved in the abscisic acid responsiveness	Hormone responsiveness
Os03t0151300-02	ABRE	ACGTG	335	5	+	Arabidopsis thaliana	cis-acting element involved in the abscisic acid responsiveness	Hormone responsiveness
Os03t0151300-02	ABRE	ACGTG	375	5	+	Arabidopsis thaliana	cis-acting element involved in the abscisic acid responsiveness	Hormone responsiveness
Os03t0151300-02	ABRE	GACACGTGGC	469	9	-	Triticum aestivum	cis-acting element involved in the abscisic acid responsiveness	Hormone responsiveness
Os03t0151300-02	ABRE	CACGTG	471	6	+	Arabidopsis thaliana	cis-acting element involved in the abscisic acid responsiveness	Hormone responsiveness
Os03t0151300-02	ABRE	ACGTG	472	5	+	Arabidopsis thaliana	cis-acting element involved in the abscisic acid responsiveness	Hormone responsiveness
Os03t0151300-02	ABRE	GCCGCGTGGC	539	9	-	Oryza sativa	cis-acting element involved in the abscisic acid responsiveness	Hormone responsiveness
Os03t0151300-02	ABRE	GCCGCGTGGC	556	9	+	Oryza sativa	cis-acting element involved in the abscisic acid responsiveness	Hormone responsiveness
Os03t0151300-02	ABRE	CGCACGTGTC	1151	9	+	Hordeum vulgare	cis-acting element involved in the abscisic acid responsiveness	Hormone responsiveness
Os03t0151600-01	ABRE	TACGGTC	206	7	-	Arabidopsis thaliana	cis-acting element involved in the abscisic acid responsiveness	Hormone responsiveness
Os03t0151600-01	ABRE	AACCCGG	341	7	+	Arabidopsis thaliana	cis-acting element involved in the abscisic acid responsiveness	Hormone responsiveness
Os03t0168700-00	ABRE	ACGTG	836	5	+	Arabidopsis thaliana	cis-acting element involved in the abscisic acid responsiveness	Hormone responsiveness
Os03t0168700-00	ABRE	ACGTG	877	5	-	Arabidopsis thaliana	cis-acting element involved in the abscisic acid responsiveness	Hormone responsiveness
Os03t0168700-00	ABRE	GCCGCGTGGC	1946	9	-	Oryza sativa	cis-acting element involved in the abscisic acid responsiveness	Hormone responsiveness
Os03t0177000-01	ABRE	ACGTG	73	5	-	Arabidopsis thaliana	cis-acting element involved in the abscisic acid responsiveness	Hormone responsiveness
Os03t0177000-01	ABRE	ACGTG	1756	5	-	Arabidopsis thaliana	cis-acting element involved in the abscisic acid responsiveness	Hormone responsiveness
Os03t0205800-00	ABRE	ACGTG	257	5	+	Arabidopsis thaliana	cis-acting element involved in the abscisic acid responsiveness	Hormone responsiveness
Os03t0307800-01	ABRE	GACACGTACGT	1459	10	-	Oryza sativa	cis-acting element involved in the abscisic acid responsiveness	Hormone responsiveness
Os03t0307800-01	ABRE	CGCACGTGTC	1460	9	+	Hordeum vulgare	cis-acting element involved in the abscisic acid responsiveness	Hormone responsiveness
Os03t0307800-01	ABRE	ACGTG	1463	5	+	Arabidopsis thaliana	cis-acting element involved in the abscisic acid responsiveness	Hormone responsiveness
Os03t0307800-01	ABRE	ACGTG	1898	5	+	Arabidopsis thaliana	cis-acting element involved in the abscisic acid responsiveness	Hormone responsiveness
Os03t0320400-01	ABRE	CGCACGTGTC	1733	9	+	Hordeum vulgare	cis-acting element involved in the abscisic acid responsiveness	Hormone responsiveness
Os03t0346700-01	ABRE	ACGTG	572	5	+	Arabidopsis thaliana	cis-acting element involved in the abscisic acid responsiveness	Hormone responsiveness
Os03t0346700-01	ABRE	ACGTG	794	5	+	Arabidopsis thaliana	cis-acting element involved in the abscisic acid responsiveness	Hormone responsiveness
Os03t0430400-01	ABRE	ACGTG	512	5	-	Arabidopsis thaliana	cis-acting element involved in the abscisic acid responsiveness	Hormone responsiveness
Os03t0430400-01	ABRE	GACACGTGGC	662	9	-	Triticum aestivum	cis-acting element involved in the abscisic acid responsiveness	Hormone responsiveness
Os03t0430400-01	ABRE	CACGTG	664	6	+	Arabidopsis thaliana	cis-acting element involved in the abscisic acid responsiveness	Hormone responsiveness
Os03t0430400-01	ABRE	ACGTG	665	5	+	Arabidopsis thaliana	cis-acting element involved in the abscisic acid responsiveness	Hormone responsiveness
Os03t0430400-01	ABRE	GACACGTGGC	987	9	+	Triticum aestivum	cis-acting element involved in the abscisic acid responsiveness	Hormone responsiveness
Os03t0430400-01	ABRE	CACGTG	989	6	+	Arabidopsis thaliana	cis-acting element involved in the abscisic acid responsiveness	Hormone responsiveness
Os03t0430400-01	ABRE	ACGTG	990	5	+	Arabidopsis thaliana	cis-acting element involved in the abscisic acid responsiveness	Hormone responsiveness
Os03t0431200-00	ABRE	ACGTG	633	5	+	Arabidopsis thaliana	cis-acting element involved in the abscisic acid responsiveness	Hormone responsiveness
Os03t0431200-00	ABRE	CACGTG	1328	6	-	Arabidopsis thaliana	cis-acting element involved in the abscisic acid responsiveness	Hormone responsiveness
Os03t0431200-00	ABRE	ACGTG	1329	5	+	Arabidopsis thaliana	cis-acting element involved in the abscisic acid responsiveness	Hormone responsiveness
Os03t0431200-00	ABRE	ACGTG	1961	5	+	Arabidopsis thaliana	cis-acting element involved in the abscisic acid responsiveness	Hormone responsiveness
Os03t0699400-01	ABRE	ACGTG	1033	5	+	Arabidopsis thaliana	cis-acting element involved in the abscisic acid responsiveness	Hormone responsiveness
Os03t0699400-01	ABRE	ACGTG	1322	5	+	Arabidopsis thaliana	cis-acting element involved in the abscisic acid responsiveness	Hormone responsiveness
Os03t0699400-01	ABRE	ACGTG	1970	5	-	Arabidopsis thaliana	cis-acting element involved in the abscisic acid responsiveness	Hormone responsiveness
Os03t0704200-01	ABRE	ACGTG	326	5	+	Arabidopsis thaliana	cis-acting element involved in the abscisic acid responsiveness	Hormone responsiveness
Os03t0704200-01	ABRE	TACGTGTC	336	8	+	Oryza sativa	cis-acting element involved in the abscisic acid responsiveness	Hormone responsiveness
Os03t0704200-01	ABRE	ACGTG	337	5	+	Arabidopsis thaliana	cis-acting element involved in the abscisic acid responsiveness	Hormone responsiveness
Os03t0704200-01	ABRE	ACGTG	367	5	+	Arabidopsis thaliana	cis-acting element involved in the abscisic acid responsiveness	Hormone responsiveness
Os03t0704200-01	ABRE	ACGTG	378	5	+	Arabidopsis thaliana	cis-acting element involved in the abscisic acid responsiveness	Hormone responsiveness
Os03t0704200-01	ABRE	ACGTG	388	5	+	Arabidopsis thaliana	cis-acting element involved in the abscisic acid responsiveness	Hormone responsiveness
Os03t0704200-01	ABRE	CACGTG	1860	6	-	Arabidopsis thaliana	cis-acting element involved in the abscisic acid responsiveness	Hormone responsiveness
Os03t0704200-01	ABRE	ACGTG	1861	5	+	Arabidopsis thaliana	cis-acting element involved in the abscisic acid responsiveness	Hormone responsiveness
Os03t0704200-01	ABRE	CGCACGTGTC	1901	9	-	Hordeum vulgare	cis-acting element involved in the abscisic acid responsiveness	Hormone responsiveness
Os03t0704200-01	ABRE	CACGTG	1903	6	-	Arabidopsis thaliana	cis-acting element involved in the abscisic acid responsiveness	Hormone responsiveness
Os03t0704200-01	ABRE	ACGTG	1904	5	+	Arabidopsis thaliana	cis-acting element involved in the abscisic acid responsiveness	Hormone responsiveness
Os03t0704200-01	ABRE	ACGTG	1947	5	-	Arabidopsis thaliana	cis-acting element involved in the abscisic acid responsiveness	Hormone responsiveness
Os03t0704200-01	ABRE	ACGTG	1958	5	-	Arabidopsis thaliana	cis-acting element involved in the abscisic acid responsiveness	Hormone responsiveness
Os03t0764000-00	ABRE	ACGTG	435	5	+	Arabidopsis thaliana	cis-acting element involved in the abscisic acid responsiveness	Hormone responsiveness
Os03t0764000-00	ABRE	ACGTG	903	5	+	Arabidopsis thaliana	cis-acting element involved in the abscisic acid responsiveness	Hormone responsiveness
Os03t0764000-00	ABRE	ACGTG	919	5	-	Arabidopsis thaliana	cis-acting element involved in the abscisic acid responsiveness	Hormone responsiveness
Os04t0110300-02	ABRE	GCCGCGTGGC	88	9	+	Oryza sativa	cis-acting element involved in the abscisic acid responsiveness	Hormone responsiveness
Os04t0110300-02	ABRE	ACGTG	653	5	-	Arabidopsis thaliana	cis-acting element involved in the abscisic acid responsiveness	Hormone responsiveness
Os04t0271000-01	ABRE	CACGTG	625	6	+	Arabidopsis thaliana	cis-acting element involved in the abscisic acid responsiveness	Hormone responsiveness
Os04t0271000-01	ABRE	ACGTG	626	5	+	Arabidopsis thaliana	cis-acting element involved in the abscisic acid responsiveness	Hormone responsiveness
Os04t0271000-01	ABRE	ACGTG	1549	5	-	Arabidopsis thaliana	cis-acting element involved in the abscisic acid responsiveness	Hormone responsiveness
Os04t0271000-01	ABRE	ACGTG	1901	5	+	Arabidopsis thaliana	cis-acting element involved in the abscisic acid responsiveness	Hormone responsiveness
Os04t0423600-01	ABRE	ACGTG	1604	5	-	Arabidopsis thaliana	cis-acting element involved in the abscisic acid responsiveness	Hormone responsiveness
Os04t0423600-01	ABRE	GCAACGTGTC	1784	9	-	Hordeum vulgare	cis-acting element involved in the abscisic acid responsiveness	Hormone responsiveness
Os04t0423600-01	ABRE	ACGTG	1786	5	-	Arabidopsis thaliana	cis-acting element involved in the abscisic acid responsiveness	Hormone responsiveness
Os04t0423600-01	ABRE	ACGTG	1959	5	-	Arabidopsis thaliana	cis-acting element involved in the abscisic acid responsiveness	Hormone responsiveness
Os04t0429100-01	ABRE	CGCACGTGTC	122	9	-	Hordeum vulgare	cis-acting element involved in the abscisic acid responsiveness	Hormone responsiveness
Os04t0429100-01	ABRE	CACGTG	124	6	+	Arabidopsis thaliana	cis-acting element involved in the abscisic acid responsiveness	Hormone responsiveness
Os04t0429100-01	ABRE	ACGTG	125	5	+	Arabidopsis thaliana	cis-acting element involved in the abscisic acid responsiveness	Hormone responsiveness
Os04t0429100-01	ABRE	ACGTG	173	5	-	Arabidopsis thaliana	cis-acting element involved in the abscisic acid responsiveness	Hormone responsiveness
Os04t0429100-01	ABRE	CACGTG	509	6	+	Arabidopsis thaliana	cis-acting element involved in the abscisic acid responsiveness	Hormone responsiveness
Os04t0429100-01	ABRE	ACGTG	510	5	+	Arabidopsis thaliana	cis-acting element involved in the abscisic acid responsiveness	Hormone responsiveness
Os04t0429100-01	ABRE	CACGTG	613	6	+	Arabidopsis thaliana	cis-acting element involved in the abscisic acid responsiveness	Hormone responsiveness
Os04t0429100-01	ABRE	ACGTG	614	5	+	Arabidopsis thaliana	cis-acting element involved in the abscisic acid responsiveness	Hormone responsiveness
Os04t0429100-01	ABRE	ACGTG	619	5	+	Arabidopsis thaliana	cis-acting element involved in the abscisic acid responsiveness	Hormone responsiveness
Os04t0429100-01	ABRE	ACGTG	1039	5	+	Arabidopsis thaliana	cis-acting element involved in the abscisic acid responsiveness	Hormone responsiveness
Os04t0429100-01	ABRE	GCAACGTGTC	1102	9	+	Hordeum vulgare	cis-acting element involved in the abscisic acid responsiveness	Hormone responsiveness
Os04t0429100-01	ABRE	ACGTG	1333	5	+	Arabidopsis thaliana	cis-acting element involved in the abscisic acid responsiveness	Hormone responsiveness
Os04t0429100-01	ABRE	CACGTG	1528	6	-	Arabidopsis thaliana	cis-acting element involved in the abscisic acid responsiveness	Hormone responsiveness
Os04t0429100-01	ABRE	ACGTG	1529	5	+	Arabidopsis thaliana	cis-acting element involved in the abscisic acid responsiveness	Hormone responsiveness
Os04t0429100-01	ABRE	CACGTG	1631	6	-	Arabidopsis thaliana	cis-acting element involved in the abscisic acid responsiveness	Hormone responsiveness
Os04t0429100-01	ABRE	ACGTG	1632	5	+	Arabidopsis thaliana	cis-acting element involved in the abscisic acid responsiveness	Hormone responsiveness
Os04t0429100-01	ABRE	CACGTG	1950	6	-	Arabidopsis thaliana	cis-acting element involved in the abscisic acid responsiveness	Hormone responsiveness
Os04t0429100-01	ABRE	ACGTG	1951	5	+	Arabidopsis thaliana	cis-acting element involved in the abscisic acid responsiveness	Hormone responsiveness
Os04t0465500-02	ABRE	ACGTG	680	5	+	Arabidopsis thaliana	cis-acting element involved in the abscisic acid responsiveness	Hormone responsiveness
Os04t0465500-02	ABRE	ACGTG	1170	5	+	Arabidopsis thaliana	cis-acting element involved in the abscisic acid responsiveness	Hormone responsiveness
Os04t0480300-01	ABRE	CGTACGTGCA	139	9	-	Hordeum vulgare	cis-acting element involved in the abscisic acid responsiveness	Hormone responsiveness
Os04t0480300-01	ABRE	ACGTG	141	5	-	Arabidopsis thaliana	cis-acting element involved in the abscisic acid responsiveness	Hormone responsiveness
Os04t0480300-01	ABRE	ACGTG	292	5	-	Arabidopsis thaliana	cis-acting element involved in the abscisic acid responsiveness	Hormone responsiveness
Os04t0480300-01	ABRE	CACGTG	873	6	+	Arabidopsis thaliana	cis-acting element involved in the abscisic acid responsiveness	Hormone responsiveness
Os04t0480300-01	ABRE	ACGTG	874	5	+	Arabidopsis thaliana	cis-acting element involved in the abscisic acid responsiveness	Hormone responsiveness
Os04t0484900-01	ABRE	ACGTG	486	5	+	Arabidopsis thaliana	cis-acting element involved in the abscisic acid responsiveness	Hormone responsiveness
Os04t0484900-01	ABRE	ACGTG	1579	5	-	Arabidopsis thaliana	cis-acting element involved in the abscisic acid responsiveness	Hormone responsiveness
Os04t0484900-01	ABRE	ACGTG	1844	5	+	Arabidopsis thaliana	cis-acting element involved in the abscisic acid responsiveness	Hormone responsiveness
Os04t0484900-01	ABRE	CACGTG	1912	6	-	Arabidopsis thaliana	cis-acting element involved in the abscisic acid responsiveness	Hormone responsiveness
Os04t0484900-01	ABRE	ACGTG	1913	5	+	Arabidopsis thaliana	cis-acting element involved in the abscisic acid responsiveness	Hormone responsiveness
Os04t0544100-01	ABRE	ACGTG	1066	5	-	Arabidopsis thaliana	cis-acting element involved in the abscisic acid responsiveness	Hormone responsiveness
Os04t0544100-01	ABRE	GCCGCGTGGC	1912	9	-	Oryza sativa	cis-acting element involved in the abscisic acid responsiveness	Hormone responsiveness
Os04t0560300-01	ABRE	ACGTG	466	5	+	Arabidopsis thaliana	cis-acting element involved in the abscisic acid responsiveness	Hormone responsiveness
Os04t0629100-01	ABRE	CGTACGTGCA	548	9	+	Hordeum vulgare	cis-acting element involved in the abscisic acid responsiveness	Hormone responsiveness
Os04t0629100-01	ABRE	ACGTG	551	5	+	Arabidopsis thaliana	cis-acting element involved in the abscisic acid responsiveness	Hormone responsiveness
Os04t0629100-01	ABRE	ACGTG	727	5	-	Arabidopsis thaliana	cis-acting element involved in the abscisic acid responsiveness	Hormone responsiveness
Os04t0629100-01	ABRE	ACGTG	1548	5	-	Arabidopsis thaliana	cis-acting element involved in the abscisic acid responsiveness	Hormone responsiveness
Os04t0635800-01	ABRE	ACGTG	573	5	-	Arabidopsis thaliana	cis-acting element involved in the abscisic acid responsiveness	Hormone responsiveness
Os04t0635800-01	ABRE	ACGTG	811	5	+	Arabidopsis thaliana	cis-acting element involved in the abscisic acid responsiveness	Hormone responsiveness
Os04t0677066-01	ABRE	GCCGCGTGGC	916	10	+	Oryza sativa	cis-acting element involved in the abscisic acid responsiveness	Hormone responsiveness
Os05t0302300-01	ABRE	GCAACGTGTC	83	9	+	Hordeum vulgare	cis-acting element involved in the abscisic acid responsiveness	Hormone responsiveness
Os05t0302300-01	ABRE	ACGTG	680	5	-	Arabidopsis thaliana	cis-acting element involved in the abscisic acid responsiveness	Hormone responsiveness
Os05t0302300-01	ABRE	GCAACGTGTC	950	9	+	Hordeum vulgare	cis-acting element involved in the abscisic acid responsiveness	Hormone responsiveness
Os05t0302300-01	ABRE	CACGTG	1914	6	-	Arabidopsis thaliana	cis-acting element involved in the abscisic acid responsiveness	Hormone responsiveness
Os05t0302300-01	ABRE	ACGTG	1915	5	+	Arabidopsis thaliana	cis-acting element involved in the abscisic acid responsiveness	Hormone responsiveness
Os05t0387800-01	ABRE	CACGTG	593	6	+	Arabidopsis thaliana	cis-acting element involved in the abscisic acid responsiveness	Hormone responsiveness
Os05t0387800-01	ABRE	ACGTG	594	5	+	Arabidopsis thaliana	cis-acting element involved in the abscisic acid responsiveness	Hormone responsiveness
Os05t0387800-01	ABRE	GCCGCGTGGC	1029	9	-	Oryza sativa	cis-acting element involved in the abscisic acid responsiveness	Hormone responsiveness
Os05t0387800-01	ABRE	CACGTG	1031	6	-	Arabidopsis thaliana	cis-acting element involved in the abscisic acid responsiveness	Hormone responsiveness
Os05t0387800-01	ABRE	ACGTG	1032	5	+	Arabidopsis thaliana	cis-acting element involved in the abscisic acid responsiveness	Hormone responsiveness
Os05t0387800-01	ABRE	CACGTG	1582	6	-	Arabidopsis thaliana	cis-acting element involved in the abscisic acid responsiveness	Hormone responsiveness
Os05t0387800-01	ABRE	ACGTG	1583	5	+	Arabidopsis thaliana	cis-acting element involved in the abscisic acid responsiveness	Hormone responsiveness
Os05t0387800-01	ABRE	GCCGCGTGGC	1645	9	-	Oryza sativa	cis-acting element involved in the abscisic acid responsiveness	Hormone responsiveness
Os05t0387800-01	ABRE	GACACGTGGC	1689	9	-	Triticum aestivum	cis-acting element involved in the abscisic acid responsiveness	Hormone responsiveness
Os05t0440250-01	ABRE	ACGTG	353	5	-	Arabidopsis thaliana	cis-acting element involved in the abscisic acid responsiveness	Hormone responsiveness
Os05t0440250-01	ABRE	ACGTG	691	5	+	Arabidopsis thaliana	cis-acting element involved in the abscisic acid responsiveness	Hormone responsiveness
Os05t0440250-01	ABRE	GCCGCGTGGC	854	9	-	Oryza sativa	cis-acting element involved in the abscisic acid responsiveness	Hormone responsiveness
Os05t0440250-01	ABRE	GCCGCGTGGC	1207	9	+	Oryza sativa	cis-acting element involved in the abscisic acid responsiveness	Hormone responsiveness
Os05t0440250-01	ABRE	GCCGCGTGGC	1515	9	-	Oryza sativa	cis-acting element involved in the abscisic acid responsiveness	Hormone responsiveness
Os05t0440250-01	ABRE	CACGTG	1707	6	-	Arabidopsis thaliana	cis-acting element involved in the abscisic acid responsiveness	Hormone responsiveness
Os05t0440250-01	ABRE	ACGTG	1708	5	+	Arabidopsis thaliana	cis-acting element involved in the abscisic acid responsiveness	Hormone responsiveness
Os05t0440300-01	ABRE	ACGTG	992	5	+	Arabidopsis thaliana	cis-acting element involved in the abscisic acid responsiveness	Hormone responsiveness
Os05t0440300-01	ABRE	ACGTG	1000	5	-	Arabidopsis thaliana	cis-acting element involved in the abscisic acid responsiveness	Hormone responsiveness
Os05t0440300-01	ABRE	ACGTG	1181	5	+	Arabidopsis thaliana	cis-acting element involved in the abscisic acid responsiveness	Hormone responsiveness
Os05t0440300-01	ABRE	GACACGTGGC	1318	9	-	Triticum aestivum	cis-acting element involved in the abscisic acid responsiveness	Hormone responsiveness
Os05t0440632-00	ABRE	ACGTG	96	5	+	Arabidopsis thaliana	cis-acting element involved in the abscisic acid responsiveness	Hormone responsiveness
Os05t0440632-00	ABRE	ACGTG	104	5	-	Arabidopsis thaliana	cis-acting element involved in the abscisic acid responsiveness	Hormone responsiveness
Os05t0440632-00	ABRE	ACGTG	285	5	+	Arabidopsis thaliana	cis-acting element involved in the abscisic acid responsiveness	Hormone responsiveness
Os05t0440632-00	ABRE	GACACGTGGC	422	9	-	Triticum aestivum	cis-acting element involved in the abscisic acid responsiveness	Hormone responsiveness
Os05t0481000-01	ABRE	ACGTG	483	5	-	Arabidopsis thaliana	cis-acting element involved in the abscisic acid responsiveness	Hormone responsiveness
Os05t0490700-01	ABRE	ACGTG	1852	5	-	Arabidopsis thaliana	cis-acting element involved in the abscisic acid responsiveness	Hormone responsiveness
Os05t0587200-02	ABRE	CGCACGTGTC	79	9	-	Hordeum vulgare	cis-acting element involved in the abscisic acid responsiveness	Hormone responsiveness
Os05t0587200-02	ABRE	ACGTG	82	5	+	Arabidopsis thaliana	cis-acting element involved in the abscisic acid responsiveness	Hormone responsiveness
Os05t0587200-02	ABRE	TACGGTC	1741	7	+	Arabidopsis thaliana	cis-acting element involved in the abscisic acid responsiveness	Hormone responsiveness
Os05t0587200-02	ABRE	ACGTG	1755	5	-	Arabidopsis thaliana	cis-acting element involved in the abscisic acid responsiveness	Hormone responsiveness
Os05t0597100-01	ABRE	ACGTG	1653	5	+	Arabidopsis thaliana	cis-acting element involved in the abscisic acid responsiveness	Hormone responsiveness
Os05t0597100-01	ABRE	ACGTG	1907	5	+	Arabidopsis thaliana	cis-acting element involved in the abscisic acid responsiveness	Hormone responsiveness
Os06t0127200-01	ABRE	AACCCGG	1061	7	+	Arabidopsis thaliana	cis-acting element involved in the abscisic acid responsiveness	Hormone responsiveness
Os06t0127200-01	ABRE	ACGTG	1510	5	+	Arabidopsis thaliana	cis-acting element involved in the abscisic acid responsiveness	Hormone responsiveness
Os06t0142800-01	ABRE	ACGTG	504	5	-	Arabidopsis thaliana	cis-acting element involved in the abscisic acid responsiveness	Hormone responsiveness
Os06t0142800-01	ABRE	CACGTG	1197	6	-	Arabidopsis thaliana	cis-acting element involved in the abscisic acid responsiveness	Hormone responsiveness
Os06t0142800-01	ABRE	ACGTG	1198	5	+	Arabidopsis thaliana	cis-acting element involved in the abscisic acid responsiveness	Hormone responsiveness
Os06t0142800-01	ABRE	ACGTG	1313	5	+	Arabidopsis thaliana	cis-acting element involved in the abscisic acid responsiveness	Hormone responsiveness
Os06t0142800-01	ABRE	ACGTG	1435	5	+	Arabidopsis thaliana	cis-acting element involved in the abscisic acid responsiveness	Hormone responsiveness
Os06t0275500-01	ABRE	CACGTG	1167	6	-	Arabidopsis thaliana	cis-acting element involved in the abscisic acid responsiveness	Hormone responsiveness
Os06t0275500-01	ABRE	ACGTG	1168	5	+	Arabidopsis thaliana	cis-acting element involved in the abscisic acid responsiveness	Hormone responsiveness
Os06t0275500-01	ABRE	ACGTG	1673	5	-	Arabidopsis thaliana	cis-acting element involved in the abscisic acid responsiveness	Hormone responsiveness
Os06t0275500-01	ABRE	CACGTG	1684	6	-	Arabidopsis thaliana	cis-acting element involved in the abscisic acid responsiveness	Hormone responsiveness
Os06t0275500-01	ABRE	ACGTG	1685	5	+	Arabidopsis thaliana	cis-acting element involved in the abscisic acid responsiveness	Hormone responsiveness
Os06t0275500-01	ABRE	CACGTG	1708	6	-	Arabidopsis thaliana	cis-acting element involved in the abscisic acid responsiveness	Hormone responsiveness
Os06t0275500-01	ABRE	ACGTG	1709	5	+	Arabidopsis thaliana	cis-acting element involved in the abscisic acid responsiveness	Hormone responsiveness
Os06t0275500-01	ABRE	ACGTG	1718	5	-	Arabidopsis thaliana	cis-acting element involved in the abscisic acid responsiveness	Hormone responsiveness
Os06t0275500-01	ABRE	ACGTG	1953	5	-	Arabidopsis thaliana	cis-acting element involved in the abscisic acid responsiveness	Hormone responsiveness
Os06t0571100-01	ABRE	ACGTG	112	5	-	Arabidopsis thaliana	cis-acting element involved in the abscisic acid responsiveness	Hormone responsiveness
Os06t0571100-01	ABRE	ACGTG	539	5	+	Arabidopsis thaliana	cis-acting element involved in the abscisic acid responsiveness	Hormone responsiveness
Os06t0571100-01	ABRE	ACGTG	900	5	+	Arabidopsis thaliana	cis-acting element involved in the abscisic acid responsiveness	Hormone responsiveness
Os06t0571100-01	ABRE	GACACGTGGC	1381	9	-	Triticum aestivum	cis-acting element involved in the abscisic acid responsiveness	Hormone responsiveness
Os06t0571100-01	ABRE	CACGTG	1383	6	-	Arabidopsis thaliana	cis-acting element involved in the abscisic acid responsiveness	Hormone responsiveness
Os06t0571100-01	ABRE	ACGTG	1384	5	+	Arabidopsis thaliana	cis-acting element involved in the abscisic acid responsiveness	Hormone responsiveness
Os06t0571100-01	ABRE	ACGTG	1413	5	+	Arabidopsis thaliana	cis-acting element involved in the abscisic acid responsiveness	Hormone responsiveness
Os06t0571100-01	ABRE	AACCCGG	1493	7	-	Arabidopsis thaliana	cis-acting element involved in the abscisic acid responsiveness	Hormone responsiveness
Os06t0571100-01	ABRE	ACGTG	1957	5	-	Arabidopsis thaliana	cis-acting element involved in the abscisic acid responsiveness	Hormone responsiveness
Os06t0583400-01	ABRE	ACGTG	1315	5	-	Arabidopsis thaliana	cis-acting element involved in the abscisic acid responsiveness	Hormone responsiveness
Os06t0583400-01	ABRE	ACGTG	1604	5	-	Arabidopsis thaliana	cis-acting element involved in the abscisic acid responsiveness	Hormone responsiveness
Os06t0583400-01	ABRE	ACGTG	1626	5	+	Arabidopsis thaliana	cis-acting element involved in the abscisic acid responsiveness	Hormone responsiveness
Os06t0583400-01	ABRE	ACGTG	1896	5	-	Arabidopsis thaliana	cis-acting element involved in the abscisic acid responsiveness	Hormone responsiveness
Os06t0645700-01	ABRE	ACGTG	1703	5	-	Arabidopsis thaliana	cis-acting element involved in the abscisic acid responsiveness	Hormone responsiveness
Os06t0650300-01	ABRE	ACGTG	348	5	+	Arabidopsis thaliana	cis-acting element involved in the abscisic acid responsiveness	Hormone responsiveness
Os06t0650300-01	ABRE	ACGTG	1860	5	+	Arabidopsis thaliana	cis-acting element involved in the abscisic acid responsiveness	Hormone responsiveness
Os06t0704800-00	ABRE	ACGTG	978	5	+	Arabidopsis thaliana	cis-acting element involved in the abscisic acid responsiveness	Hormone responsiveness
Os06t0704800-00	ABRE	ACGTG	1028	5	+	Arabidopsis thaliana	cis-acting element involved in the abscisic acid responsiveness	Hormone responsiveness
Os07t0116600-00	ABRE	ACGTG	4	5	-	Arabidopsis thaliana	cis-acting element involved in the abscisic acid responsiveness	Hormone responsiveness
Os07t0116600-00	ABRE	ACGTG	264	5	+	Arabidopsis thaliana	cis-acting element involved in the abscisic acid responsiveness	Hormone responsiveness
Os07t0116600-00	ABRE	ACGTG	1995	5	+	Arabidopsis thaliana	cis-acting element involved in the abscisic acid responsiveness	Hormone responsiveness
Os07t0264800-01	ABRE	ACGTG	26	5	+	Arabidopsis thaliana	cis-acting element involved in the abscisic acid responsiveness	Hormone responsiveness
Os07t0264800-01	ABRE	ACGTG	1810	5	+	Arabidopsis thaliana	cis-acting element involved in the abscisic acid responsiveness	Hormone responsiveness
Os07t0435900-01	ABRE	CACGTG	350	6	+	Arabidopsis thaliana	cis-acting element involved in the abscisic acid responsiveness	Hormone responsiveness
Os07t0435900-01	ABRE	ACGTG	351	5	+	Arabidopsis thaliana	cis-acting element involved in the abscisic acid responsiveness	Hormone responsiveness
Os07t0435900-01	ABRE	CACGTG	637	6	+	Arabidopsis thaliana	cis-acting element involved in the abscisic acid responsiveness	Hormone responsiveness
Os07t0435900-01	ABRE	ACGTG	638	5	+	Arabidopsis thaliana	cis-acting element involved in the abscisic acid responsiveness	Hormone responsiveness
Os07t0435900-01	ABRE	ACGTG	1718	5	-	Arabidopsis thaliana	cis-acting element involved in the abscisic acid responsiveness	Hormone responsiveness
Os07t0435900-01	ABRE	ACGTG	1754	5	-	Arabidopsis thaliana	cis-acting element involved in the abscisic acid responsiveness	Hormone responsiveness
Os07t0435900-01	ABRE	AACCCGG	1901	7	-	Arabidopsis thaliana	cis-acting element involved in the abscisic acid responsiveness	Hormone responsiveness
Os07t0471100-01	ABRE	GACACGTACGT	430	10	-	Oryza sativa	cis-acting element involved in the abscisic acid responsiveness	Hormone responsiveness
Os07t0471100-01	ABRE	TACGTGTC	433	8	+	Oryza sativa	cis-acting element involved in the abscisic acid responsiveness	Hormone responsiveness
Os07t0471100-01	ABRE	ACGTG	434	5	+	Arabidopsis thaliana	cis-acting element involved in the abscisic acid responsiveness	Hormone responsiveness
Os07t0585600-01	ABRE	ACGTG	164	5	-	Arabidopsis thaliana	cis-acting element involved in the abscisic acid responsiveness	Hormone responsiveness
Os07t0585600-01	ABRE	ACGTG	1725	5	+	Arabidopsis thaliana	cis-acting element involved in the abscisic acid responsiveness	Hormone responsiveness
Os07t0602200-01	ABRE	ACGTG	769	5	-	Arabidopsis thaliana	cis-acting element involved in the abscisic acid responsiveness	Hormone responsiveness
Os07t0602200-01	ABRE	ACGTG	1791	5	-	Arabidopsis thaliana	cis-acting element involved in the abscisic acid responsiveness	Hormone responsiveness
Os07t0602200-01	ABRE	ACGTG	1972	5	-	Arabidopsis thaliana	cis-acting element involved in the abscisic acid responsiveness	Hormone responsiveness
Os07t0626600-01	ABRE	ACGTG	770	5	+	Arabidopsis thaliana	cis-acting element involved in the abscisic acid responsiveness	Hormone responsiveness
Os07t0626600-01	ABRE	ACGTG	862	5	+	Arabidopsis thaliana	cis-acting element involved in the abscisic acid responsiveness	Hormone responsiveness
Os07t0626600-01	ABRE	CACGTG	1054	6	-	Arabidopsis thaliana	cis-acting element involved in the abscisic acid responsiveness	Hormone responsiveness
Os07t0626600-01	ABRE	ACGTG	1055	5	+	Arabidopsis thaliana	cis-acting element involved in the abscisic acid responsiveness	Hormone responsiveness
Os07t0626600-01	ABRE	ACGTG	1140	5	-	Arabidopsis thaliana	cis-acting element involved in the abscisic acid responsiveness	Hormone responsiveness
Os07t0626600-01	ABRE	ACGTG	1151	5	-	Arabidopsis thaliana	cis-acting element involved in the abscisic acid responsiveness	Hormone responsiveness
Os07t0626600-01	ABRE	ACGTG	1162	5	-	Arabidopsis thaliana	cis-acting element involved in the abscisic acid responsiveness	Hormone responsiveness
Os07t0626600-01	ABRE	ACGTG	1192	5	-	Arabidopsis thaliana	cis-acting element involved in the abscisic acid responsiveness	Hormone responsiveness
Os07t0671700-01	ABRE	ACGTG	970	5	+	Arabidopsis thaliana	cis-acting element involved in the abscisic acid responsiveness	Hormone responsiveness
Os07t0671700-01	ABRE	ACGTG	1085	5	+	Arabidopsis thaliana	cis-acting element involved in the abscisic acid responsiveness	Hormone responsiveness
Os07t0671700-01	ABRE	CGCACGTGTC	1840	9	-	Hordeum vulgare	cis-acting element involved in the abscisic acid responsiveness	Hormone responsiveness
Os07t0671700-01	ABRE	CACGTG	1842	6	-	Arabidopsis thaliana	cis-acting element involved in the abscisic acid responsiveness	Hormone responsiveness
Os07t0671700-01	ABRE	ACGTG	1843	5	+	Arabidopsis thaliana	cis-acting element involved in the abscisic acid responsiveness	Hormone responsiveness
Os08t0102000-01	ABRE	ACGTG	99	5	-	Arabidopsis thaliana	cis-acting element involved in the abscisic acid responsiveness	Hormone responsiveness
Os08t0102000-01	ABRE	ACGTG	218	5	-	Arabidopsis thaliana	cis-acting element involved in the abscisic acid responsiveness	Hormone responsiveness
Os08t0102000-01	ABRE	ACGTG	240	5	-	Arabidopsis thaliana	cis-acting element involved in the abscisic acid responsiveness	Hormone responsiveness
Os08t0102000-01	ABRE	TACGTGTC	267	8	-	Oryza sativa	cis-acting element involved in the abscisic acid responsiveness	Hormone responsiveness
Os08t0102000-01	ABRE	ACGTG	269	5	-	Arabidopsis thaliana	cis-acting element involved in the abscisic acid responsiveness	Hormone responsiveness
Os08t0102000-01	ABRE	ACGTG	280	5	-	Arabidopsis thaliana	cis-acting element involved in the abscisic acid responsiveness	Hormone responsiveness
Os08t0102000-01	ABRE	ACGTG	937	5	+	Arabidopsis thaliana	cis-acting element involved in the abscisic acid responsiveness	Hormone responsiveness
Os08t0102000-01	ABRE	ACGTG	1545	5	+	Arabidopsis thaliana	cis-acting element involved in the abscisic acid responsiveness	Hormone responsiveness
Os08t0143400-01	ABRE	ACGTG	60	5	+	Arabidopsis thaliana	cis-acting element involved in the abscisic acid responsiveness	Hormone responsiveness
Os08t0143400-01	ABRE	ACGTG	867	5	-	Arabidopsis thaliana	cis-acting element involved in the abscisic acid responsiveness	Hormone responsiveness
Os08t0143400-01	ABRE	AACCCGG	1097	7	-	Arabidopsis thaliana	cis-acting element involved in the abscisic acid responsiveness	Hormone responsiveness
Os08t0143400-01	ABRE	ACGTG	1688	5	+	Arabidopsis thaliana	cis-acting element involved in the abscisic acid responsiveness	Hormone responsiveness
Os08t0143400-01	ABRE	GCCGCGTGGC	1710	9	+	Oryza sativa	cis-acting element involved in the abscisic acid responsiveness	Hormone responsiveness
Os08t0143400-01	ABRE	ACGTG	1826	5	-	Arabidopsis thaliana	cis-acting element involved in the abscisic acid responsiveness	Hormone responsiveness
Os08t0205300-01	ABRE	ACGTG	1046	5	-	Arabidopsis thaliana	cis-acting element involved in the abscisic acid responsiveness	Hormone responsiveness
Os08t0205300-01	ABRE	ACGTG	1453	5	+	Arabidopsis thaliana	cis-acting element involved in the abscisic acid responsiveness	Hormone responsiveness
Os08t0205300-01	ABRE	ACGTG	1743	5	-	Arabidopsis thaliana	cis-acting element involved in the abscisic acid responsiveness	Hormone responsiveness
Os08t0244400-01	ABRE	AACCCGG	494	7	-	Arabidopsis thaliana	cis-acting element involved in the abscisic acid responsiveness	Hormone responsiveness
Os08t0244400-01	ABRE	ACGTG	1300	5	-	Arabidopsis thaliana	cis-acting element involved in the abscisic acid responsiveness	Hormone responsiveness
Os08t0344100-01	ABRE	ACGTG	240	5	+	Arabidopsis thaliana	cis-acting element involved in the abscisic acid responsiveness	Hormone responsiveness
Os08t0344100-01	ABRE	ACGTG	1898	5	+	Arabidopsis thaliana	cis-acting element involved in the abscisic acid responsiveness	Hormone responsiveness
Os08t0400200-00	ABRE	GCCGCGTGGC	1132	9	-	Oryza sativa	cis-acting element involved in the abscisic acid responsiveness	Hormone responsiveness
Os08t0400200-00	ABRE	CACGTG	1134	6	-	Arabidopsis thaliana	cis-acting element involved in the abscisic acid responsiveness	Hormone responsiveness
Os08t0400200-00	ABRE	ACGTG	1135	5	+	Arabidopsis thaliana	cis-acting element involved in the abscisic acid responsiveness	Hormone responsiveness
Os08t0400200-00	ABRE	GCCGCGTGGC	1319	9	+	Oryza sativa	cis-acting element involved in the abscisic acid responsiveness	Hormone responsiveness
Os08t0400200-00	ABRE	ACGTG	1581	5	+	Arabidopsis thaliana	cis-acting element involved in the abscisic acid responsiveness	Hormone responsiveness
Os08t0400200-00	ABRE	ACGTG	1835	5	-	Arabidopsis thaliana	cis-acting element involved in the abscisic acid responsiveness	Hormone responsiveness
Os08t0400200-00	ABRE	ACGTG	1904	5	-	Arabidopsis thaliana	cis-acting element involved in the abscisic acid responsiveness	Hormone responsiveness
Os08t0565700-01	ABRE	ACGTG	1327	5	+	Arabidopsis thaliana	cis-acting element involved in the abscisic acid responsiveness	Hormone responsiveness
Os09t0307800-01	ABRE	CGTACGTGCA	169	9	-	Hordeum vulgare	cis-acting element involved in the abscisic acid responsiveness	Hormone responsiveness
Os09t0307800-01	ABRE	ACGTG	171	5	-	Arabidopsis thaliana	cis-acting element involved in the abscisic acid responsiveness	Hormone responsiveness
Os09t0307800-01	ABRE	ACGTG	328	5	+	Arabidopsis thaliana	cis-acting element involved in the abscisic acid responsiveness	Hormone responsiveness
Os09t0307800-01	ABRE	ACGTG	339	5	+	Arabidopsis thaliana	cis-acting element involved in the abscisic acid responsiveness	Hormone responsiveness
Os09t0307800-01	ABRE	ACGTG	1667	5	-	Arabidopsis thaliana	cis-acting element involved in the abscisic acid responsiveness	Hormone responsiveness
Os09t0307800-01	ABRE	ACGTG	1709	5	-	Arabidopsis thaliana	cis-acting element involved in the abscisic acid responsiveness	Hormone responsiveness
Os09t0307800-01	ABRE	ACGTG	1720	5	-	Arabidopsis thaliana	cis-acting element involved in the abscisic acid responsiveness	Hormone responsiveness
Os09t0347800-01	ABRE	ACGTG	270	5	-	Arabidopsis thaliana	cis-acting element involved in the abscisic acid responsiveness	Hormone responsiveness
Os09t0347800-01	ABRE	ACGTG	1194	5	+	Arabidopsis thaliana	cis-acting element involved in the abscisic acid responsiveness	Hormone responsiveness
Os09t0347800-01	ABRE	ACGTG	1761	5	+	Arabidopsis thaliana	cis-acting element involved in the abscisic acid responsiveness	Hormone responsiveness
Os09t0359800-01	ABRE	ACGTG	57	5	+	Arabidopsis thaliana	cis-acting element involved in the abscisic acid responsiveness	Hormone responsiveness
Os09t0359800-01	ABRE	AACCCGG	630	7	+	Arabidopsis thaliana	cis-acting element involved in the abscisic acid responsiveness	Hormone responsiveness
Os09t0362900-01	ABRE	GCCGCGTGGC	1340	9	+	Oryza sativa	cis-acting element involved in the abscisic acid responsiveness	Hormone responsiveness
Os09t0393200-01	ABRE	GCCGCGTGGC	66	9	-	Oryza sativa	cis-acting element involved in the abscisic acid responsiveness	Hormone responsiveness
Os09t0393200-01	ABRE	ACGTG	465	5	+	Arabidopsis thaliana	cis-acting element involved in the abscisic acid responsiveness	Hormone responsiveness
Os09t0411650-01	ABRE	GACACGTGGC	758	9	-	Triticum aestivum	cis-acting element involved in the abscisic acid responsiveness	Hormone responsiveness
Os09t0488000-01	ABRE	GCAACGTGTC	161	9	+	Hordeum vulgare	cis-acting element involved in the abscisic acid responsiveness	Hormone responsiveness
Os09t0488000-01	ABRE	ACGTG	164	5	+	Arabidopsis thaliana	cis-acting element involved in the abscisic acid responsiveness	Hormone responsiveness
Os09t0488000-01	ABRE	ACGTG	337	5	+	Arabidopsis thaliana	cis-acting element involved in the abscisic acid responsiveness	Hormone responsiveness
Os09t0488000-01	ABRE	ACGTG	711	5	+	Arabidopsis thaliana	cis-acting element involved in the abscisic acid responsiveness	Hormone responsiveness
Os09t0556700-01	ABRE	ACGTG	1498	5	-	Arabidopsis thaliana	cis-acting element involved in the abscisic acid responsiveness	Hormone responsiveness
Os10t0410700-01	ABRE	ACGTG	1723	5	-	Arabidopsis thaliana	cis-acting element involved in the abscisic acid responsiveness	Hormone responsiveness
Os10t0410700-01	ABRE	ACGTG	1990	5	+	Arabidopsis thaliana	cis-acting element involved in the abscisic acid responsiveness	Hormone responsiveness
Os10t0415900-01	ABRE	AACCCGG	283	7	+	Arabidopsis thaliana	cis-acting element involved in the abscisic acid responsiveness	Hormone responsiveness
Os10t0415900-01	ABRE	CACGTG	371	6	+	Arabidopsis thaliana	cis-acting element involved in the abscisic acid responsiveness	Hormone responsiveness
Os10t0415900-01	ABRE	ACGTG	372	5	+	Arabidopsis thaliana	cis-acting element involved in the abscisic acid responsiveness	Hormone responsiveness
Os10t0415900-01	ABRE	ACGTG	1411	5	+	Arabidopsis thaliana	cis-acting element involved in the abscisic acid responsiveness	Hormone responsiveness
Os10t0415900-01	ABRE	ACGTG	1700	5	-	Arabidopsis thaliana	cis-acting element involved in the abscisic acid responsiveness	Hormone responsiveness
Os10t0489100-01	ABRE	ACGTG	226	5	+	Arabidopsis thaliana	cis-acting element involved in the abscisic acid responsiveness	Hormone responsiveness
Os10t0489100-01	ABRE	ACGTG	428	5	+	Arabidopsis thaliana	cis-acting element involved in the abscisic acid responsiveness	Hormone responsiveness
Os10t0489100-01	ABRE	CACGTG	478	6	+	Arabidopsis thaliana	cis-acting element involved in the abscisic acid responsiveness	Hormone responsiveness
Os10t0489100-01	ABRE	ACGTG	479	5	+	Arabidopsis thaliana	cis-acting element involved in the abscisic acid responsiveness	Hormone responsiveness
Os10t0489100-01	ABRE	ACGTG	557	5	-	Arabidopsis thaliana	cis-acting element involved in the abscisic acid responsiveness	Hormone responsiveness
Os10t0489100-01	ABRE	CGTACGTGCA	1764	9	-	Hordeum vulgare	cis-acting element involved in the abscisic acid responsiveness	Hormone responsiveness
Os10t0489100-01	ABRE	ACGTG	1766	5	-	Arabidopsis thaliana	cis-acting element involved in the abscisic acid responsiveness	Hormone responsiveness
Os10t0489100-01	ABRE	CGCACGTGTC	1783	9	+	Hordeum vulgare	cis-acting element involved in the abscisic acid responsiveness	Hormone responsiveness
Os10t0489100-01	ABRE	CACGTG	1785	6	-	Arabidopsis thaliana	cis-acting element involved in the abscisic acid responsiveness	Hormone responsiveness
Os10t0489100-01	ABRE	ACGTG	1786	5	+	Arabidopsis thaliana	cis-acting element involved in the abscisic acid responsiveness	Hormone responsiveness
Os10t0506800-01	ABRE	CACGTG	957	6	+	Arabidopsis thaliana	cis-acting element involved in the abscisic acid responsiveness	Hormone responsiveness
Os10t0506800-01	ABRE	ACGTG	958	5	+	Arabidopsis thaliana	cis-acting element involved in the abscisic acid responsiveness	Hormone responsiveness
Os10t0506800-01	ABRE	CACGTG	1181	6	-	Arabidopsis thaliana	cis-acting element involved in the abscisic acid responsiveness	Hormone responsiveness
Os10t0506800-01	ABRE	ACGTG	1182	5	+	Arabidopsis thaliana	cis-acting element involved in the abscisic acid responsiveness	Hormone responsiveness
Os10t0506800-01	ABRE	ACGTG	1461	5	-	Arabidopsis thaliana	cis-acting element involved in the abscisic acid responsiveness	Hormone responsiveness
Os10t0506800-01	ABRE	ACGTG	1953	5	-	Arabidopsis thaliana	cis-acting element involved in the abscisic acid responsiveness	Hormone responsiveness
Os10t0532100-01	ABRE	ACGTG	760	5	-	Arabidopsis thaliana	cis-acting element involved in the abscisic acid responsiveness	Hormone responsiveness
Os10t0532100-01	ABRE	ACGTG	1196	5	-	Arabidopsis thaliana	cis-acting element involved in the abscisic acid responsiveness	Hormone responsiveness
Os10t0532100-01	ABRE	AACCCGG	1716	7	-	Arabidopsis thaliana	cis-acting element involved in the abscisic acid responsiveness	Hormone responsiveness
Os10t0577600-01	ABRE	GCCGCGTGGC	608	9	+	Oryza sativa	cis-acting element involved in the abscisic acid responsiveness	Hormone responsiveness
Os11t0131600-00	ABRE	GACACGTGGC	533	9	-	Triticum aestivum	cis-acting element involved in the abscisic acid responsiveness	Hormone responsiveness
Os11t0131600-00	ABRE	ACGTG	1089	5	-	Arabidopsis thaliana	cis-acting element involved in the abscisic acid responsiveness	Hormone responsiveness
Os11t0183700-01	ABRE	ACGTG	550	5	-	Arabidopsis thaliana	cis-acting element involved in the abscisic acid responsiveness	Hormone responsiveness
Os11t0183700-01	ABRE	ACGTG	603	5	-	Arabidopsis thaliana	cis-acting element involved in the abscisic acid responsiveness	Hormone responsiveness
Os11t0183700-01	ABRE	ACGTG	1318	5	+	Arabidopsis thaliana	cis-acting element involved in the abscisic acid responsiveness	Hormone responsiveness
Os11t0200000-01	ABRE	CACGTG	1611	6	-	Arabidopsis thaliana	cis-acting element involved in the abscisic acid responsiveness	Hormone responsiveness
Os11t0200000-01	ABRE	ACGTG	1612	5	+	Arabidopsis thaliana	cis-acting element involved in the abscisic acid responsiveness	Hormone responsiveness
Os11t0525800-02	ABRE	CACGTG	574	6	+	Arabidopsis thaliana	cis-acting element involved in the abscisic acid responsiveness	Hormone responsiveness
Os11t0525800-02	ABRE	ACGTG	575	5	+	Arabidopsis thaliana	cis-acting element involved in the abscisic acid responsiveness	Hormone responsiveness
Os11t0525800-02	ABRE	ACGTG	1925	5	+	Arabidopsis thaliana	cis-acting element involved in the abscisic acid responsiveness	Hormone responsiveness
Os11t0525800-02	ABRE	GCAACGTGTC	1985	9	+	Hordeum vulgare	cis-acting element involved in the abscisic acid responsiveness	Hormone responsiveness
Os11t0525800-02	ABRE	CACGTG	1987	6	-	Arabidopsis thaliana	cis-acting element involved in the abscisic acid responsiveness	Hormone responsiveness
Os11t0525800-02	ABRE	ACGTG	1988	5	+	Arabidopsis thaliana	cis-acting element involved in the abscisic acid responsiveness	Hormone responsiveness
Os11t0602200-01	ABRE	CACGTG	1123	6	-	Arabidopsis thaliana	cis-acting element involved in the abscisic acid responsiveness	Hormone responsiveness
Os11t0602200-01	ABRE	ACGTG	1124	5	+	Arabidopsis thaliana	cis-acting element involved in the abscisic acid responsiveness	Hormone responsiveness
Os11t0602200-01	ABRE	GCAACGTGTC	1244	9	+	Hordeum vulgare	cis-acting element involved in the abscisic acid responsiveness	Hormone responsiveness
Os11t0602200-01	ABRE	CACGTG	1246	6	-	Arabidopsis thaliana	cis-acting element involved in the abscisic acid responsiveness	Hormone responsiveness
Os11t0602200-01	ABRE	ACGTG	1247	5	+	Arabidopsis thaliana	cis-acting element involved in the abscisic acid responsiveness	Hormone responsiveness
Os11t0602200-01	ABRE	ACGTG	1860	5	+	Arabidopsis thaliana	cis-acting element involved in the abscisic acid responsiveness	Hormone responsiveness
Os11t0602200-01	ABRE	ACGTG	1873	5	+	Arabidopsis thaliana	cis-acting element involved in the abscisic acid responsiveness	Hormone responsiveness
Os11t0602200-01	ABRE	CGCACGTGTC	1898	9	+	Hordeum vulgare	cis-acting element involved in the abscisic acid responsiveness	Hormone responsiveness
Os11t0602200-01	ABRE	CACGTG	1900	6	-	Arabidopsis thaliana	cis-acting element involved in the abscisic acid responsiveness	Hormone responsiveness
Os11t0602200-01	ABRE	ACGTG	1901	5	+	Arabidopsis thaliana	cis-acting element involved in the abscisic acid responsiveness	Hormone responsiveness
Os12t0128450-00	ABRE	GACACGTGGC	401	9	-	Triticum aestivum	cis-acting element involved in the abscisic acid responsiveness	Hormone responsiveness
Os12t0128600-01	ABRE	ACGTG	1249	5	+	Arabidopsis thaliana	cis-acting element involved in the abscisic acid responsiveness	Hormone responsiveness
Os12t0176700-00	ABRE	ACGTG	1282	5	-	Arabidopsis thaliana	cis-acting element involved in the abscisic acid responsiveness	Hormone responsiveness
Os12t0179800-01	ABRE	CACGTG	573	6	+	Arabidopsis thaliana	cis-acting element involved in the abscisic acid responsiveness	Hormone responsiveness
Os12t0179800-01	ABRE	ACGTG	574	5	+	Arabidopsis thaliana	cis-acting element involved in the abscisic acid responsiveness	Hormone responsiveness
Os12t0179800-01	ABRE	ACGTG	1946	5	+	Arabidopsis thaliana	cis-acting element involved in the abscisic acid responsiveness	Hormone responsiveness
Os12t0179800-01	ABRE	ACGTG	1985	5	-	Arabidopsis thaliana	cis-acting element involved in the abscisic acid responsiveness	Hormone responsiveness
Os12t0279100-01	ABRE	ACGTG	524	5	-	Arabidopsis thaliana	cis-acting element involved in the abscisic acid responsiveness	Hormone responsiveness
Os12t0279100-01	ABRE	TACGGTC	989	7	-	Arabidopsis thaliana	cis-acting element involved in the abscisic acid responsiveness	Hormone responsiveness
Os12t0613200-02	ABRE	ACGTG	604	5	+	Arabidopsis thaliana	cis-acting element involved in the abscisic acid responsiveness	Hormone responsiveness
Os12t0613200-02	ABRE	ACGTG	906	5	-	Arabidopsis thaliana	cis-acting element involved in the abscisic acid responsiveness	Hormone responsiveness
LOC_Os01g12310	ACE	CTAACGTATT	248	9	+	Petroselinum crispum	cis-acting element involved in light responsiveness	Light responsiveness
LOC_Os01g12310	ACE	GCGACGTACC	1056	9	+	Petroselinum crispum	cis-acting element involved in light responsiveness	Light responsiveness
Os01t0610400-01	ACE	GACACGTATG	989	9	-	Petroselinum crispum	cis-acting element involved in light responsiveness	Light responsiveness
Os01t0708100-01	ACE	CTAACGTATT	1506	9	+	Petroselinum crispum	cis-acting element involved in light responsiveness	Light responsiveness
Os01t0708100-01	ACE	GACACGTATG	1557	9	+	Petroselinum crispum	cis-acting element involved in light responsiveness	Light responsiveness
Os01t0927000-01	ACE	CTAACGTATT	10	9	+	Petroselinum crispum	cis-acting element involved in light responsiveness	Light responsiveness
Os02t0215200-01	ACE	GACACGTATG	487	9	+	Petroselinum crispum	cis-acting element involved in light responsiveness	Light responsiveness
Os02t0554000-02	ACE	GACACGTATG	1230	9	-	Petroselinum crispum	cis-acting element involved in light responsiveness	Light responsiveness
Os02t0828900-01	ACE	CTAACGTATT	1626	9	-	Petroselinum crispum	cis-acting element involved in light responsiveness	Light responsiveness
Os03t0307800-01	ACE	GACACGTATG	507	9	-	Petroselinum crispum	cis-acting element involved in light responsiveness	Light responsiveness
Os03t0699400-01	ACE	GACACGTATG	1030	9	-	Petroselinum crispum	cis-acting element involved in light responsiveness	Light responsiveness
Os03t0704200-01	ACE	GACACGTATG	334	9	-	Petroselinum crispum	cis-acting element involved in light responsiveness	Light responsiveness
Os04t0429100-01	ACE	CTAACGTATT	411	9	+	Petroselinum crispum	cis-acting element involved in light responsiveness	Light responsiveness
Os04t0465500-02	ACE	GACACGTATG	1689	9	-	Petroselinum crispum	cis-acting element involved in light responsiveness	Light responsiveness
Os04t0629100-01	ACE	GCGACGTACC	418	9	+	Petroselinum crispum	cis-acting element involved in light responsiveness	Light responsiveness
Os04t0635800-01	ACE	GACACGTATG	571	9	+	Petroselinum crispum	cis-acting element involved in light responsiveness	Light responsiveness
Os05t0587200-02	ACE	CTAACGTATT	1983	9	+	Petroselinum crispum	cis-acting element involved in light responsiveness	Light responsiveness
Os06t0571100-01	ACE	GACACGTATG	897	9	-	Petroselinum crispum	cis-acting element involved in light responsiveness	Light responsiveness
Os06t0645700-01	ACE	GCGACGTACC	1312	9	+	Petroselinum crispum	cis-acting element involved in light responsiveness	Light responsiveness
Os07t0471100-01	ACE	GACACGTATG	431	10	-	Petroselinum crispum	cis-acting element involved in light responsiveness	Light responsiveness
Os08t0102000-01	ACE	CTAACGTATT	97	9	-	Petroselinum crispum	cis-acting element involved in light responsiveness	Light responsiveness
Os08t0102000-01	ACE	GACACGTATG	267	9	+	Petroselinum crispum	cis-acting element involved in light responsiveness	Light responsiveness
Os09t0411650-01	ACE	GCGACGTACC	1596	9	-	Petroselinum crispum	cis-acting element involved in light responsiveness	Light responsiveness
Os10t0489100-01	ACE	GACACGTATG	1783	9	-	Petroselinum crispum	cis-acting element involved in light responsiveness	Light responsiveness
Os10t0532100-01	ACE	GACACGTATG	154	9	-	Petroselinum crispum	cis-acting element involved in light responsiveness	Light responsiveness
Os11t0183700-01	ACE	CTAACGTATT	829	9	-	Petroselinum crispum	cis-acting element involved in light responsiveness	Light responsiveness
Os12t0179800-01	ACE	GACACGTATG	1943	9	-	Petroselinum crispum	cis-acting element involved in light responsiveness	Light responsiveness
Os12t0182700-01	ACE	CTAACGTATT	785	9	+	Petroselinum crispum	cis-acting element involved in light responsiveness	Light responsiveness
LOC_Os01g12310	AE-box	AGAAACTT	1185	8	+	Arabidopsis thaliana	part of a module for light response	Light responsiveness
Os01t0772150-00	AE-box	AGAAACAA	716	8	-	Arabidopsis thaliana	part of a module for light response	Light responsiveness
Os01t0772150-00	AE-box	AGAAACAA	958	8	-	Arabidopsis thaliana	part of a module for light response	Light responsiveness
Os01t0772150-00	AE-box	AGAAACAA	1075	8	+	Arabidopsis thaliana	part of a module for light response	Light responsiveness
Os01t0927000-01	AE-box	AGAAACTT	1460	8	-	Arabidopsis thaliana	part of a module for light response	Light responsiveness
Os02t0137500-01	AE-box	AGAAACTT	311	8	+	Arabidopsis thaliana	part of a module for light response	Light responsiveness
Os02t0137500-01	AE-box	AGAAACTT	527	8	-	Arabidopsis thaliana	part of a module for light response	Light responsiveness
Os02t0137500-01	AE-box	AGAAACAA	1232	8	-	Arabidopsis thaliana	part of a module for light response	Light responsiveness
Os02t0180400-00	AE-box	AGAAACTT	60	8	+	Arabidopsis thaliana	part of a module for light response	Light responsiveness
Os02t0180400-00	AE-box	AGAAACTT	915	8	-	Arabidopsis thaliana	part of a module for light response	Light responsiveness
Os02t0180400-00	AE-box	AGAAACAA	1765	8	-	Arabidopsis thaliana	part of a module for light response	Light responsiveness
Os02t0214900-01	AE-box	AGAAACAA	1150	8	+	Arabidopsis thaliana	part of a module for light response	Light responsiveness
Os02t0215200-01	AE-box	AGAAACAA	1453	8	+	Arabidopsis thaliana	part of a module for light response	Light responsiveness
Os02t0554000-02	AE-box	AGAAACAA	732	8	+	Arabidopsis thaliana	part of a module for light response	Light responsiveness
Os02t0554000-02	AE-box	AGAAACAA	934	8	-	Arabidopsis thaliana	part of a module for light response	Light responsiveness
Os02t0621100-01	AE-box	AGAAACTT	1563	8	-	Arabidopsis thaliana	part of a module for light response	Light responsiveness
Os02t0696700-01	AE-box	AGAAACAA	1446	8	+	Arabidopsis thaliana	part of a module for light response	Light responsiveness
Os02t0755200-01	AE-box	AGAAACTT	1642	8	-	Arabidopsis thaliana	part of a module for light response	Light responsiveness
Os02t0772300-01	AE-box	AGAAACAA	932	8	+	Arabidopsis thaliana	part of a module for light response	Light responsiveness
Os02t0806000-01	AE-box	AGAAACAA	457	8	+	Arabidopsis thaliana	part of a module for light response	Light responsiveness
Os02t0828900-01	AE-box	AGAAACAA	456	8	-	Arabidopsis thaliana	part of a module for light response	Light responsiveness
Os03t0177000-01	AE-box	AGAAACAA	1933	8	+	Arabidopsis thaliana	part of a module for light response	Light responsiveness
Os03t0699400-01	AE-box	AGAAACAA	850	8	-	Arabidopsis thaliana	part of a module for light response	Light responsiveness
Os04t0409600-01	AE-box	AGAAACAA	460	8	+	Arabidopsis thaliana	part of a module for light response	Light responsiveness
Os04t0423600-01	AE-box	AGAAACAA	1091	8	-	Arabidopsis thaliana	part of a module for light response	Light responsiveness
Os04t0484900-01	AE-box	AGAAACTT	121	8	-	Arabidopsis thaliana	part of a module for light response	Light responsiveness
Os04t0560300-01	AE-box	AGAAACTT	1072	8	+	Arabidopsis thaliana	part of a module for light response	Light responsiveness
Os04t0677066-01	AE-box	AGAAACAA	1140	8	-	Arabidopsis thaliana	part of a module for light response	Light responsiveness
Os04t0677066-01	AE-box	AGAAACAA	1756	8	-	Arabidopsis thaliana	part of a module for light response	Light responsiveness
Os05t0587200-02	AE-box	AGAAACTT	1192	8	-	Arabidopsis thaliana	part of a module for light response	Light responsiveness
Os05t0597100-01	AE-box	AGAAACTT	1415	8	+	Arabidopsis thaliana	part of a module for light response	Light responsiveness
Os06t0142800-01	AE-box	AGAAACAA	1245	8	-	Arabidopsis thaliana	part of a module for light response	Light responsiveness
Os06t0583400-01	AE-box	AGAAACAA	517	8	+	Arabidopsis thaliana	part of a module for light response	Light responsiveness
Os07t0435900-01	AE-box	AGAAACTT	1351	8	-	Arabidopsis thaliana	part of a module for light response	Light responsiveness
Os07t0602200-01	AE-box	AGAAACTT	648	8	-	Arabidopsis thaliana	part of a module for light response	Light responsiveness
Os08t0180100-01	AE-box	AGAAACTT	872	8	+	Arabidopsis thaliana	part of a module for light response	Light responsiveness
Os08t0244400-01	AE-box	AGAAACAA	806	8	-	Arabidopsis thaliana	part of a module for light response	Light responsiveness
Os08t0244400-01	AE-box	AGAAACAA	1779	8	+	Arabidopsis thaliana	part of a module for light response	Light responsiveness
Os08t0344100-01	AE-box	AGAAACAA	508	8	+	Arabidopsis thaliana	part of a module for light response	Light responsiveness
Os09t0134500-02	AE-box	AGAAACAA	1780	8	-	Arabidopsis thaliana	part of a module for light response	Light responsiveness
Os09t0347800-01	AE-box	AGAAACAA	406	8	+	Arabidopsis thaliana	part of a module for light response	Light responsiveness
Os10t0415900-01	AE-box	AGAAACTT	203	8	+	Arabidopsis thaliana	part of a module for light response	Light responsiveness
Os11t0183700-01	AE-box	AGAAACTT	224	8	+	Arabidopsis thaliana	part of a module for light response	Light responsiveness
Os11t0183700-01	AE-box	AGAAACAA	1628	8	-	Arabidopsis thaliana	part of a module for light response	Light responsiveness
Os12t0128600-01	AE-box	AGAAACAA	630	8	+	Arabidopsis thaliana	part of a module for light response	Light responsiveness
Os12t0128600-01	AE-box	AGAAACAA	848	8	+	Arabidopsis thaliana	part of a module for light response	Light responsiveness
Os12t0182700-01	AE-box	AGAAACAA	229	8	+	Arabidopsis thaliana	part of a module for light response	Light responsiveness
Os12t0182700-01	AE-box	AGAAACTT	1036	8	+	Arabidopsis thaliana	part of a module for light response	Light responsiveness
LOC_Os01g40400	ARE	AAACCA	800	6	+	Zea mays	cis-acting regulatory element essential for the anaerobic induction	Stress responsiveness
LOC_Os01g40400	ARE	AAACCA	1085	6	-	Zea mays	cis-acting regulatory element essential for the anaerobic induction	Stress responsiveness
LOC_Os08g34370	ARE	AAACCA	318	6	+	Zea mays	cis-acting regulatory element essential for the anaerobic induction	Stress responsiveness
LOC_Os08g34370	ARE	AAACCA	323	6	+	Zea mays	cis-acting regulatory element essential for the anaerobic induction	Stress responsiveness
LOC_Os08g34370	ARE	AAACCA	1501	6	-	Zea mays	cis-acting regulatory element essential for the anaerobic induction	Stress responsiveness
Os01t0218800-01	ARE	AAACCA	968	6	-	Zea mays	cis-acting regulatory element essential for the anaerobic induction	Stress responsiveness
Os01t0246100-01	ARE	AAACCA	560	6	+	Zea mays	cis-acting regulatory element essential for the anaerobic induction	Stress responsiveness
Os01t0246100-01	ARE	AAACCA	573	6	+	Zea mays	cis-acting regulatory element essential for the anaerobic induction	Stress responsiveness
Os01t0246100-01	ARE	AAACCA	599	6	-	Zea mays	cis-acting regulatory element essential for the anaerobic induction	Stress responsiveness
Os01t0546900-01	ARE	AAACCA	460	6	-	Zea mays	cis-acting regulatory element essential for the anaerobic induction	Stress responsiveness
Os01t0546900-01	ARE	AAACCA	1500	6	+	Zea mays	cis-acting regulatory element essential for the anaerobic induction	Stress responsiveness
Os01t0610400-01	ARE	AAACCA	192	6	+	Zea mays	cis-acting regulatory element essential for the anaerobic induction	Stress responsiveness
Os01t0610400-01	ARE	AAACCA	813	6	+	Zea mays	cis-acting regulatory element essential for the anaerobic induction	Stress responsiveness
Os01t0610400-01	ARE	AAACCA	844	6	+	Zea mays	cis-acting regulatory element essential for the anaerobic induction	Stress responsiveness
Os01t0610400-01	ARE	AAACCA	917	6	-	Zea mays	cis-acting regulatory element essential for the anaerobic induction	Stress responsiveness
Os01t0708100-01	ARE	AAACCA	885	6	-	Zea mays	cis-acting regulatory element essential for the anaerobic induction	Stress responsiveness
Os01t0772150-00	ARE	AAACCA	375	6	+	Zea mays	cis-acting regulatory element essential for the anaerobic induction	Stress responsiveness
Os01t0772150-00	ARE	AAACCA	476	6	+	Zea mays	cis-acting regulatory element essential for the anaerobic induction	Stress responsiveness
Os01t0772150-00	ARE	AAACCA	1218	6	+	Zea mays	cis-acting regulatory element essential for the anaerobic induction	Stress responsiveness
Os01t0811300-01	ARE	AAACCA	73	6	-	Zea mays	cis-acting regulatory element essential for the anaerobic induction	Stress responsiveness
Os01t0811300-01	ARE	AAACCA	1548	6	+	Zea mays	cis-acting regulatory element essential for the anaerobic induction	Stress responsiveness
Os01t0811300-01	ARE	AAACCA	1722	6	-	Zea mays	cis-acting regulatory element essential for the anaerobic induction	Stress responsiveness
Os01t0907400-01	ARE	AAACCA	718	6	+	Zea mays	cis-acting regulatory element essential for the anaerobic induction	Stress responsiveness
Os01t0909100-01	ARE	AAACCA	1592	6	+	Zea mays	cis-acting regulatory element essential for the anaerobic induction	Stress responsiveness
Os01t0927000-01	ARE	AAACCA	1316	6	+	Zea mays	cis-acting regulatory element essential for the anaerobic induction	Stress responsiveness
Os01t0965500-01	ARE	AAACCA	706	6	+	Zea mays	cis-acting regulatory element essential for the anaerobic induction	Stress responsiveness
Os01t0965500-01	ARE	AAACCA	1357	6	-	Zea mays	cis-acting regulatory element essential for the anaerobic induction	Stress responsiveness
Os01t0976450-00	ARE	AAACCA	1897	6	-	Zea mays	cis-acting regulatory element essential for the anaerobic induction	Stress responsiveness
Os02t0109400-00	ARE	AAACCA	455	6	-	Zea mays	cis-acting regulatory element essential for the anaerobic induction	Stress responsiveness
Os02t0122700-00	ARE	AAACCA	95	6	-	Zea mays	cis-acting regulatory element essential for the anaerobic induction	Stress responsiveness
Os02t0122700-00	ARE	AAACCA	100	6	-	Zea mays	cis-acting regulatory element essential for the anaerobic induction	Stress responsiveness
Os02t0137500-01	ARE	AAACCA	847	6	+	Zea mays	cis-acting regulatory element essential for the anaerobic induction	Stress responsiveness
Os02t0139200-01	ARE	AAACCA	543	6	-	Zea mays	cis-acting regulatory element essential for the anaerobic induction	Stress responsiveness
Os02t0139200-01	ARE	AAACCA	835	6	-	Zea mays	cis-acting regulatory element essential for the anaerobic induction	Stress responsiveness
Os02t0139200-01	ARE	AAACCA	1201	6	-	Zea mays	cis-acting regulatory element essential for the anaerobic induction	Stress responsiveness
Os02t0180400-00	ARE	AAACCA	702	6	+	Zea mays	cis-acting regulatory element essential for the anaerobic induction	Stress responsiveness
Os02t0180400-00	ARE	AAACCA	740	6	-	Zea mays	cis-acting regulatory element essential for the anaerobic induction	Stress responsiveness
Os02t0180400-00	ARE	AAACCA	1965	6	+	Zea mays	cis-acting regulatory element essential for the anaerobic induction	Stress responsiveness
Os02t0194000-02	ARE	AAACCA	1188	6	+	Zea mays	cis-acting regulatory element essential for the anaerobic induction	Stress responsiveness
Os02t0194000-02	ARE	AAACCA	1544	6	+	Zea mays	cis-acting regulatory element essential for the anaerobic induction	Stress responsiveness
Os02t0215200-01	ARE	AAACCA	438	6	-	Zea mays	cis-acting regulatory element essential for the anaerobic induction	Stress responsiveness
Os02t0554000-02	ARE	AAACCA	1641	6	+	Zea mays	cis-acting regulatory element essential for the anaerobic induction	Stress responsiveness
Os02t0708600-01	ARE	AAACCA	1600	6	+	Zea mays	cis-acting regulatory element essential for the anaerobic induction	Stress responsiveness
Os02t0717700-01	ARE	AAACCA	74	6	-	Zea mays	cis-acting regulatory element essential for the anaerobic induction	Stress responsiveness
Os02t0717700-01	ARE	AAACCA	782	6	-	Zea mays	cis-acting regulatory element essential for the anaerobic induction	Stress responsiveness
Os02t0717700-01	ARE	AAACCA	935	6	+	Zea mays	cis-acting regulatory element essential for the anaerobic induction	Stress responsiveness
Os02t0725200-01	ARE	AAACCA	473	6	+	Zea mays	cis-acting regulatory element essential for the anaerobic induction	Stress responsiveness
Os02t0725200-01	ARE	AAACCA	649	6	+	Zea mays	cis-acting regulatory element essential for the anaerobic induction	Stress responsiveness
Os02t0725200-01	ARE	AAACCA	1759	6	+	Zea mays	cis-acting regulatory element essential for the anaerobic induction	Stress responsiveness
Os02t0725200-01	ARE	AAACCA	1835	6	-	Zea mays	cis-acting regulatory element essential for the anaerobic induction	Stress responsiveness
Os02t0733800-01	ARE	AAACCA	1786	6	+	Zea mays	cis-acting regulatory element essential for the anaerobic induction	Stress responsiveness
Os02t0755200-01	ARE	AAACCA	937	6	-	Zea mays	cis-acting regulatory element essential for the anaerobic induction	Stress responsiveness
Os02t0755200-01	ARE	AAACCA	1504	6	-	Zea mays	cis-acting regulatory element essential for the anaerobic induction	Stress responsiveness
Os02t0755200-01	ARE	AAACCA	1759	6	-	Zea mays	cis-acting regulatory element essential for the anaerobic induction	Stress responsiveness
Os02t0772300-01	ARE	AAACCA	794	6	-	Zea mays	cis-acting regulatory element essential for the anaerobic induction	Stress responsiveness
Os02t0772300-01	ARE	AAACCA	814	6	+	Zea mays	cis-acting regulatory element essential for the anaerobic induction	Stress responsiveness
Os02t0806000-01	ARE	AAACCA	974	6	+	Zea mays	cis-acting regulatory element essential for the anaerobic induction	Stress responsiveness
Os02t0806000-01	ARE	AAACCA	1316	6	+	Zea mays	cis-acting regulatory element essential for the anaerobic induction	Stress responsiveness
Os02t0828900-01	ARE	AAACCA	1061	6	-	Zea mays	cis-acting regulatory element essential for the anaerobic induction	Stress responsiveness
Os03t0151300-02	ARE	AAACCA	240	6	+	Zea mays	cis-acting regulatory element essential for the anaerobic induction	Stress responsiveness
Os03t0151600-01	ARE	AAACCA	718	6	+	Zea mays	cis-acting regulatory element essential for the anaerobic induction	Stress responsiveness
Os03t0151600-01	ARE	AAACCA	744	6	+	Zea mays	cis-acting regulatory element essential for the anaerobic induction	Stress responsiveness
Os03t0168700-00	ARE	AAACCA	666	6	-	Zea mays	cis-acting regulatory element essential for the anaerobic induction	Stress responsiveness
Os03t0177000-01	ARE	AAACCA	1368	6	+	Zea mays	cis-acting regulatory element essential for the anaerobic induction	Stress responsiveness
Os03t0177000-01	ARE	AAACCA	1619	6	-	Zea mays	cis-acting regulatory element essential for the anaerobic induction	Stress responsiveness
Os03t0320400-01	ARE	AAACCA	1108	6	-	Zea mays	cis-acting regulatory element essential for the anaerobic induction	Stress responsiveness
Os03t0346700-01	ARE	AAACCA	23	6	-	Zea mays	cis-acting regulatory element essential for the anaerobic induction	Stress responsiveness
Os03t0430400-01	ARE	AAACCA	272	6	+	Zea mays	cis-acting regulatory element essential for the anaerobic induction	Stress responsiveness
Os03t0431200-00	ARE	AAACCA	1257	6	+	Zea mays	cis-acting regulatory element essential for the anaerobic induction	Stress responsiveness
Os03t0431200-00	ARE	AAACCA	1361	6	-	Zea mays	cis-acting regulatory element essential for the anaerobic induction	Stress responsiveness
Os03t0431200-00	ARE	AAACCA	1813	6	-	Zea mays	cis-acting regulatory element essential for the anaerobic induction	Stress responsiveness
Os03t0699400-01	ARE	AAACCA	1008	6	+	Zea mays	cis-acting regulatory element essential for the anaerobic induction	Stress responsiveness
Os03t0704200-01	ARE	AAACCA	245	6	+	Zea mays	cis-acting regulatory element essential for the anaerobic induction	Stress responsiveness
Os03t0704200-01	ARE	AAACCA	314	6	-	Zea mays	cis-acting regulatory element essential for the anaerobic induction	Stress responsiveness
Os03t0764000-00	ARE	AAACCA	585	6	-	Zea mays	cis-acting regulatory element essential for the anaerobic induction	Stress responsiveness
Os03t0764000-00	ARE	AAACCA	797	6	+	Zea mays	cis-acting regulatory element essential for the anaerobic induction	Stress responsiveness
Os03t0764000-00	ARE	AAACCA	1140	6	+	Zea mays	cis-acting regulatory element essential for the anaerobic induction	Stress responsiveness
Os03t0764000-00	ARE	AAACCA	1692	6	+	Zea mays	cis-acting regulatory element essential for the anaerobic induction	Stress responsiveness
Os03t0764000-00	ARE	AAACCA	1805	6	-	Zea mays	cis-acting regulatory element essential for the anaerobic induction	Stress responsiveness
Os03t0764000-00	ARE	AAACCA	1896	6	+	Zea mays	cis-acting regulatory element essential for the anaerobic induction	Stress responsiveness
Os04t0110300-02	ARE	AAACCA	1040	6	+	Zea mays	cis-acting regulatory element essential for the anaerobic induction	Stress responsiveness
Os04t0271000-01	ARE	AAACCA	734	6	+	Zea mays	cis-acting regulatory element essential for the anaerobic induction	Stress responsiveness
Os04t0271000-01	ARE	AAACCA	1087	6	-	Zea mays	cis-acting regulatory element essential for the anaerobic induction	Stress responsiveness
Os04t0409600-01	ARE	AAACCA	532	6	+	Zea mays	cis-acting regulatory element essential for the anaerobic induction	Stress responsiveness
Os04t0409600-01	ARE	AAACCA	617	6	-	Zea mays	cis-acting regulatory element essential for the anaerobic induction	Stress responsiveness
Os04t0409600-01	ARE	AAACCA	740	6	+	Zea mays	cis-acting regulatory element essential for the anaerobic induction	Stress responsiveness
Os04t0423600-01	ARE	AAACCA	1139	6	-	Zea mays	cis-acting regulatory element essential for the anaerobic induction	Stress responsiveness
Os04t0423600-01	ARE	AAACCA	1333	6	+	Zea mays	cis-acting regulatory element essential for the anaerobic induction	Stress responsiveness
Os04t0429100-01	ARE	AAACCA	182	6	+	Zea mays	cis-acting regulatory element essential for the anaerobic induction	Stress responsiveness
Os04t0429100-01	ARE	AAACCA	194	6	+	Zea mays	cis-acting regulatory element essential for the anaerobic induction	Stress responsiveness
Os04t0429100-01	ARE	AAACCA	402	6	+	Zea mays	cis-acting regulatory element essential for the anaerobic induction	Stress responsiveness
Os04t0429100-01	ARE	AAACCA	913	6	-	Zea mays	cis-acting regulatory element essential for the anaerobic induction	Stress responsiveness
Os04t0429100-01	ARE	AAACCA	1717	6	-	Zea mays	cis-acting regulatory element essential for the anaerobic induction	Stress responsiveness
Os04t0480300-01	ARE	AAACCA	498	6	+	Zea mays	cis-acting regulatory element essential for the anaerobic induction	Stress responsiveness
Os04t0560300-01	ARE	AAACCA	71	6	-	Zea mays	cis-acting regulatory element essential for the anaerobic induction	Stress responsiveness
Os04t0560300-01	ARE	AAACCA	92	6	+	Zea mays	cis-acting regulatory element essential for the anaerobic induction	Stress responsiveness
Os04t0560300-01	ARE	AAACCA	686	6	+	Zea mays	cis-acting regulatory element essential for the anaerobic induction	Stress responsiveness
Os04t0560300-01	ARE	AAACCA	1878	6	+	Zea mays	cis-acting regulatory element essential for the anaerobic induction	Stress responsiveness
Os04t0629100-01	ARE	AAACCA	922	6	-	Zea mays	cis-acting regulatory element essential for the anaerobic induction	Stress responsiveness
Os04t0629100-01	ARE	AAACCA	1756	6	-	Zea mays	cis-acting regulatory element essential for the anaerobic induction	Stress responsiveness
Os04t0635800-01	ARE	AAACCA	181	6	-	Zea mays	cis-acting regulatory element essential for the anaerobic induction	Stress responsiveness
Os04t0635800-01	ARE	AAACCA	441	6	-	Zea mays	cis-acting regulatory element essential for the anaerobic induction	Stress responsiveness
Os04t0635800-01	ARE	AAACCA	1582	6	+	Zea mays	cis-acting regulatory element essential for the anaerobic induction	Stress responsiveness
Os04t0635800-01	ARE	AAACCA	1587	6	+	Zea mays	cis-acting regulatory element essential for the anaerobic induction	Stress responsiveness
Os04t0635800-01	ARE	AAACCA	1592	6	+	Zea mays	cis-acting regulatory element essential for the anaerobic induction	Stress responsiveness
Os04t0677066-01	ARE	AAACCA	1989	6	+	Zea mays	cis-acting regulatory element essential for the anaerobic induction	Stress responsiveness
Os05t0196500-01	ARE	AAACCA	498	6	+	Zea mays	cis-acting regulatory element essential for the anaerobic induction	Stress responsiveness
Os05t0196500-01	ARE	AAACCA	547	6	+	Zea mays	cis-acting regulatory element essential for the anaerobic induction	Stress responsiveness
Os05t0302300-01	ARE	AAACCA	1166	6	-	Zea mays	cis-acting regulatory element essential for the anaerobic induction	Stress responsiveness
Os05t0302300-01	ARE	AAACCA	1503	6	-	Zea mays	cis-acting regulatory element essential for the anaerobic induction	Stress responsiveness
Os05t0302300-01	ARE	AAACCA	1616	6	+	Zea mays	cis-acting regulatory element essential for the anaerobic induction	Stress responsiveness
Os05t0302300-01	ARE	AAACCA	1956	6	+	Zea mays	cis-acting regulatory element essential for the anaerobic induction	Stress responsiveness
Os05t0387800-01	ARE	AAACCA	1864	6	-	Zea mays	cis-acting regulatory element essential for the anaerobic induction	Stress responsiveness
Os05t0387800-01	ARE	AAACCA	1877	6	-	Zea mays	cis-acting regulatory element essential for the anaerobic induction	Stress responsiveness
Os05t0440250-01	ARE	AAACCA	610	6	+	Zea mays	cis-acting regulatory element essential for the anaerobic induction	Stress responsiveness
Os05t0440250-01	ARE	AAACCA	1804	6	-	Zea mays	cis-acting regulatory element essential for the anaerobic induction	Stress responsiveness
Os05t0440300-01	ARE	AAACCA	811	6	-	Zea mays	cis-acting regulatory element essential for the anaerobic induction	Stress responsiveness
Os05t0440300-01	ARE	AAACCA	1838	6	-	Zea mays	cis-acting regulatory element essential for the anaerobic induction	Stress responsiveness
Os05t0440632-00	ARE	AAACCA	942	6	-	Zea mays	cis-acting regulatory element essential for the anaerobic induction	Stress responsiveness
Os05t0481000-01	ARE	AAACCA	110	6	+	Zea mays	cis-acting regulatory element essential for the anaerobic induction	Stress responsiveness
Os05t0481000-01	ARE	AAACCA	578	6	-	Zea mays	cis-acting regulatory element essential for the anaerobic induction	Stress responsiveness
Os05t0481000-01	ARE	AAACCA	762	6	-	Zea mays	cis-acting regulatory element essential for the anaerobic induction	Stress responsiveness
Os05t0481000-01	ARE	AAACCA	1372	6	-	Zea mays	cis-acting regulatory element essential for the anaerobic induction	Stress responsiveness
Os05t0490700-01	ARE	AAACCA	76	6	-	Zea mays	cis-acting regulatory element essential for the anaerobic induction	Stress responsiveness
Os05t0587200-02	ARE	AAACCA	282	6	-	Zea mays	cis-acting regulatory element essential for the anaerobic induction	Stress responsiveness
Os05t0587200-02	ARE	AAACCA	958	6	-	Zea mays	cis-acting regulatory element essential for the anaerobic induction	Stress responsiveness
Os05t0587200-02	ARE	AAACCA	1286	6	-	Zea mays	cis-acting regulatory element essential for the anaerobic induction	Stress responsiveness
Os05t0587200-02	ARE	AAACCA	1778	6	+	Zea mays	cis-acting regulatory element essential for the anaerobic induction	Stress responsiveness
Os05t0597100-01	ARE	AAACCA	249	6	-	Zea mays	cis-acting regulatory element essential for the anaerobic induction	Stress responsiveness
Os05t0597100-01	ARE	AAACCA	294	6	+	Zea mays	cis-acting regulatory element essential for the anaerobic induction	Stress responsiveness
Os06t0105500-01	ARE	AAACCA	547	6	+	Zea mays	cis-acting regulatory element essential for the anaerobic induction	Stress responsiveness
Os06t0105500-01	ARE	AAACCA	633	6	+	Zea mays	cis-acting regulatory element essential for the anaerobic induction	Stress responsiveness
Os06t0105500-01	ARE	AAACCA	1413	6	-	Zea mays	cis-acting regulatory element essential for the anaerobic induction	Stress responsiveness
Os06t0105500-01	ARE	AAACCA	1529	6	-	Zea mays	cis-acting regulatory element essential for the anaerobic induction	Stress responsiveness
Os06t0127200-01	ARE	AAACCA	148	6	+	Zea mays	cis-acting regulatory element essential for the anaerobic induction	Stress responsiveness
Os06t0142800-01	ARE	AAACCA	847	6	-	Zea mays	cis-acting regulatory element essential for the anaerobic induction	Stress responsiveness
Os06t0142800-01	ARE	AAACCA	1022	6	-	Zea mays	cis-acting regulatory element essential for the anaerobic induction	Stress responsiveness
Os06t0142800-01	ARE	AAACCA	1051	6	-	Zea mays	cis-acting regulatory element essential for the anaerobic induction	Stress responsiveness
Os06t0275500-01	ARE	AAACCA	408	6	+	Zea mays	cis-acting regulatory element essential for the anaerobic induction	Stress responsiveness
Os06t0275500-01	ARE	AAACCA	747	6	+	Zea mays	cis-acting regulatory element essential for the anaerobic induction	Stress responsiveness
Os06t0275500-01	ARE	AAACCA	875	6	-	Zea mays	cis-acting regulatory element essential for the anaerobic induction	Stress responsiveness
Os06t0571100-01	ARE	AAACCA	1050	6	-	Zea mays	cis-acting regulatory element essential for the anaerobic induction	Stress responsiveness
Os06t0571100-01	ARE	AAACCA	1138	6	-	Zea mays	cis-acting regulatory element essential for the anaerobic induction	Stress responsiveness
Os06t0583400-01	ARE	AAACCA	232	6	-	Zea mays	cis-acting regulatory element essential for the anaerobic induction	Stress responsiveness
Os06t0583400-01	ARE	AAACCA	359	6	-	Zea mays	cis-acting regulatory element essential for the anaerobic induction	Stress responsiveness
Os06t0583400-01	ARE	AAACCA	662	6	+	Zea mays	cis-acting regulatory element essential for the anaerobic induction	Stress responsiveness
Os06t0583400-01	ARE	AAACCA	699	6	-	Zea mays	cis-acting regulatory element essential for the anaerobic induction	Stress responsiveness
Os06t0583400-01	ARE	AAACCA	1734	6	-	Zea mays	cis-acting regulatory element essential for the anaerobic induction	Stress responsiveness
Os06t0645700-01	ARE	AAACCA	699	6	-	Zea mays	cis-acting regulatory element essential for the anaerobic induction	Stress responsiveness
Os06t0645700-01	ARE	AAACCA	1006	6	-	Zea mays	cis-acting regulatory element essential for the anaerobic induction	Stress responsiveness
Os06t0645700-01	ARE	AAACCA	1549	6	-	Zea mays	cis-acting regulatory element essential for the anaerobic induction	Stress responsiveness
Os06t0650300-01	ARE	AAACCA	176	6	-	Zea mays	cis-acting regulatory element essential for the anaerobic induction	Stress responsiveness
Os06t0650300-01	ARE	AAACCA	930	6	+	Zea mays	cis-acting regulatory element essential for the anaerobic induction	Stress responsiveness
Os06t0650300-01	ARE	AAACCA	1672	6	+	Zea mays	cis-acting regulatory element essential for the anaerobic induction	Stress responsiveness
Os06t0704800-00	ARE	AAACCA	3	6	+	Zea mays	cis-acting regulatory element essential for the anaerobic induction	Stress responsiveness
Os06t0704800-00	ARE	AAACCA	714	6	-	Zea mays	cis-acting regulatory element essential for the anaerobic induction	Stress responsiveness
Os06t0704800-00	ARE	AAACCA	1619	6	+	Zea mays	cis-acting regulatory element essential for the anaerobic induction	Stress responsiveness
Os06t0731600-00	ARE	AAACCA	285	6	+	Zea mays	cis-acting regulatory element essential for the anaerobic induction	Stress responsiveness
Os06t0731600-00	ARE	AAACCA	768	6	+	Zea mays	cis-acting regulatory element essential for the anaerobic induction	Stress responsiveness
Os06t0731600-00	ARE	AAACCA	1133	6	+	Zea mays	cis-acting regulatory element essential for the anaerobic induction	Stress responsiveness
Os06t0731600-00	ARE	AAACCA	1923	6	-	Zea mays	cis-acting regulatory element essential for the anaerobic induction	Stress responsiveness
Os06t0731600-00	ARE	AAACCA	1980	6	+	Zea mays	cis-acting regulatory element essential for the anaerobic induction	Stress responsiveness
Os07t0264800-01	ARE	AAACCA	1742	6	-	Zea mays	cis-acting regulatory element essential for the anaerobic induction	Stress responsiveness
Os07t0264800-01	ARE	AAACCA	1804	6	+	Zea mays	cis-acting regulatory element essential for the anaerobic induction	Stress responsiveness
Os07t0264800-01	ARE	AAACCA	1813	6	-	Zea mays	cis-acting regulatory element essential for the anaerobic induction	Stress responsiveness
Os07t0435900-01	ARE	AAACCA	120	6	+	Zea mays	cis-acting regulatory element essential for the anaerobic induction	Stress responsiveness
Os07t0435900-01	ARE	AAACCA	656	6	-	Zea mays	cis-acting regulatory element essential for the anaerobic induction	Stress responsiveness
Os07t0435900-01	ARE	AAACCA	1462	6	+	Zea mays	cis-acting regulatory element essential for the anaerobic induction	Stress responsiveness
Os07t0471100-01	ARE	AAACCA	176	6	+	Zea mays	cis-acting regulatory element essential for the anaerobic induction	Stress responsiveness
Os07t0471100-01	ARE	AAACCA	193	6	+	Zea mays	cis-acting regulatory element essential for the anaerobic induction	Stress responsiveness
Os07t0471100-01	ARE	AAACCA	1159	6	-	Zea mays	cis-acting regulatory element essential for the anaerobic induction	Stress responsiveness
Os07t0471100-01	ARE	AAACCA	1512	6	-	Zea mays	cis-acting regulatory element essential for the anaerobic induction	Stress responsiveness
Os07t0471100-01	ARE	AAACCA	1811	6	-	Zea mays	cis-acting regulatory element essential for the anaerobic induction	Stress responsiveness
Os07t0585600-01	ARE	AAACCA	1141	6	+	Zea mays	cis-acting regulatory element essential for the anaerobic induction	Stress responsiveness
Os07t0585600-01	ARE	AAACCA	1749	6	+	Zea mays	cis-acting regulatory element essential for the anaerobic induction	Stress responsiveness
Os07t0602200-01	ARE	AAACCA	871	6	+	Zea mays	cis-acting regulatory element essential for the anaerobic induction	Stress responsiveness
Os07t0626600-01	ARE	AAACCA	1356	6	-	Zea mays	cis-acting regulatory element essential for the anaerobic induction	Stress responsiveness
Os07t0626600-01	ARE	AAACCA	1624	6	-	Zea mays	cis-acting regulatory element essential for the anaerobic induction	Stress responsiveness
Os07t0626600-01	ARE	AAACCA	1888	6	+	Zea mays	cis-acting regulatory element essential for the anaerobic induction	Stress responsiveness
Os07t0640000-01	ARE	AAACCA	1671	6	+	Zea mays	cis-acting regulatory element essential for the anaerobic induction	Stress responsiveness
Os07t0671700-01	ARE	AAACCA	683	6	-	Zea mays	cis-acting regulatory element essential for the anaerobic induction	Stress responsiveness
Os08t0102000-01	ARE	AAACCA	360	6	-	Zea mays	cis-acting regulatory element essential for the anaerobic induction	Stress responsiveness
Os08t0143400-01	ARE	AAACCA	1912	6	+	Zea mays	cis-acting regulatory element essential for the anaerobic induction	Stress responsiveness
Os08t0180100-01	ARE	AAACCA	1776	6	-	Zea mays	cis-acting regulatory element essential for the anaerobic induction	Stress responsiveness
Os08t0205300-01	ARE	AAACCA	351	6	+	Zea mays	cis-acting regulatory element essential for the anaerobic induction	Stress responsiveness
Os08t0205300-01	ARE	AAACCA	453	6	-	Zea mays	cis-acting regulatory element essential for the anaerobic induction	Stress responsiveness
Os08t0205300-01	ARE	AAACCA	924	6	+	Zea mays	cis-acting regulatory element essential for the anaerobic induction	Stress responsiveness
Os08t0205300-01	ARE	AAACCA	1373	6	+	Zea mays	cis-acting regulatory element essential for the anaerobic induction	Stress responsiveness
Os08t0205300-01	ARE	AAACCA	1753	6	+	Zea mays	cis-acting regulatory element essential for the anaerobic induction	Stress responsiveness
Os08t0244400-01	ARE	AAACCA	194	6	+	Zea mays	cis-acting regulatory element essential for the anaerobic induction	Stress responsiveness
Os08t0244400-01	ARE	AAACCA	1963	6	-	Zea mays	cis-acting regulatory element essential for the anaerobic induction	Stress responsiveness
Os08t0344100-01	ARE	AAACCA	771	6	+	Zea mays	cis-acting regulatory element essential for the anaerobic induction	Stress responsiveness
Os08t0344100-01	ARE	AAACCA	862	6	-	Zea mays	cis-acting regulatory element essential for the anaerobic induction	Stress responsiveness
Os08t0344100-01	ARE	AAACCA	1012	6	-	Zea mays	cis-acting regulatory element essential for the anaerobic induction	Stress responsiveness
Os08t0344100-01	ARE	AAACCA	1984	6	+	Zea mays	cis-acting regulatory element essential for the anaerobic induction	Stress responsiveness
Os08t0565700-01	ARE	AAACCA	909	6	-	Zea mays	cis-acting regulatory element essential for the anaerobic induction	Stress responsiveness
Os09t0134500-02	ARE	AAACCA	354	6	-	Zea mays	cis-acting regulatory element essential for the anaerobic induction	Stress responsiveness
Os09t0134500-02	ARE	AAACCA	711	6	-	Zea mays	cis-acting regulatory element essential for the anaerobic induction	Stress responsiveness
Os09t0134500-02	ARE	AAACCA	850	6	-	Zea mays	cis-acting regulatory element essential for the anaerobic induction	Stress responsiveness
Os09t0307800-01	ARE	AAACCA	278	6	+	Zea mays	cis-acting regulatory element essential for the anaerobic induction	Stress responsiveness
Os09t0307800-01	ARE	AAACCA	1769	6	-	Zea mays	cis-acting regulatory element essential for the anaerobic induction	Stress responsiveness
Os09t0347800-01	ARE	AAACCA	361	6	-	Zea mays	cis-acting regulatory element essential for the anaerobic induction	Stress responsiveness
Os09t0347800-01	ARE	AAACCA	1443	6	-	Zea mays	cis-acting regulatory element essential for the anaerobic induction	Stress responsiveness
Os09t0359800-01	ARE	AAACCA	171	6	-	Zea mays	cis-acting regulatory element essential for the anaerobic induction	Stress responsiveness
Os09t0359800-01	ARE	AAACCA	993	6	+	Zea mays	cis-acting regulatory element essential for the anaerobic induction	Stress responsiveness
Os09t0359800-01	ARE	AAACCA	1405	6	+	Zea mays	cis-acting regulatory element essential for the anaerobic induction	Stress responsiveness
Os09t0362900-01	ARE	AAACCA	89	6	+	Zea mays	cis-acting regulatory element essential for the anaerobic induction	Stress responsiveness
Os09t0362900-01	ARE	AAACCA	1190	6	-	Zea mays	cis-acting regulatory element essential for the anaerobic induction	Stress responsiveness
Os09t0362900-01	ARE	AAACCA	1713	6	-	Zea mays	cis-acting regulatory element essential for the anaerobic induction	Stress responsiveness
Os09t0411650-01	ARE	AAACCA	1089	6	-	Zea mays	cis-acting regulatory element essential for the anaerobic induction	Stress responsiveness
Os09t0411650-01	ARE	AAACCA	1851	6	+	Zea mays	cis-acting regulatory element essential for the anaerobic induction	Stress responsiveness
Os09t0488000-01	ARE	AAACCA	319	6	-	Zea mays	cis-acting regulatory element essential for the anaerobic induction	Stress responsiveness
Os09t0488000-01	ARE	AAACCA	585	6	-	Zea mays	cis-acting regulatory element essential for the anaerobic induction	Stress responsiveness
Os09t0488000-01	ARE	AAACCA	964	6	+	Zea mays	cis-acting regulatory element essential for the anaerobic induction	Stress responsiveness
Os09t0556700-01	ARE	AAACCA	941	6	+	Zea mays	cis-acting regulatory element essential for the anaerobic induction	Stress responsiveness
Os10t0415900-01	ARE	AAACCA	102	6	+	Zea mays	cis-acting regulatory element essential for the anaerobic induction	Stress responsiveness
Os10t0489100-01	ARE	AAACCA	746	6	+	Zea mays	cis-acting regulatory element essential for the anaerobic induction	Stress responsiveness
Os10t0489100-01	ARE	AAACCA	1828	6	-	Zea mays	cis-acting regulatory element essential for the anaerobic induction	Stress responsiveness
Os10t0500400-01	ARE	AAACCA	982	6	-	Zea mays	cis-acting regulatory element essential for the anaerobic induction	Stress responsiveness
Os10t0500400-01	ARE	AAACCA	1222	6	-	Zea mays	cis-acting regulatory element essential for the anaerobic induction	Stress responsiveness
Os10t0506800-01	ARE	AAACCA	343	6	-	Zea mays	cis-acting regulatory element essential for the anaerobic induction	Stress responsiveness
Os10t0506800-01	ARE	AAACCA	417	6	+	Zea mays	cis-acting regulatory element essential for the anaerobic induction	Stress responsiveness
Os10t0532100-01	ARE	AAACCA	46	6	+	Zea mays	cis-acting regulatory element essential for the anaerobic induction	Stress responsiveness
Os10t0532100-01	ARE	AAACCA	199	6	-	Zea mays	cis-acting regulatory element essential for the anaerobic induction	Stress responsiveness
Os10t0532100-01	ARE	AAACCA	404	6	+	Zea mays	cis-acting regulatory element essential for the anaerobic induction	Stress responsiveness
Os10t0532100-01	ARE	AAACCA	1016	6	+	Zea mays	cis-acting regulatory element essential for the anaerobic induction	Stress responsiveness
Os10t0577600-01	ARE	AAACCA	1347	6	+	Zea mays	cis-acting regulatory element essential for the anaerobic induction	Stress responsiveness
Os11t0200000-01	ARE	AAACCA	175	6	+	Zea mays	cis-acting regulatory element essential for the anaerobic induction	Stress responsiveness
Os11t0200000-01	ARE	AAACCA	588	6	-	Zea mays	cis-acting regulatory element essential for the anaerobic induction	Stress responsiveness
Os11t0200000-01	ARE	AAACCA	1165	6	+	Zea mays	cis-acting regulatory element essential for the anaerobic induction	Stress responsiveness
Os11t0201400-00	ARE	AAACCA	855	6	-	Zea mays	cis-acting regulatory element essential for the anaerobic induction	Stress responsiveness
Os11t0525800-02	ARE	AAACCA	67	6	-	Zea mays	cis-acting regulatory element essential for the anaerobic induction	Stress responsiveness
Os11t0525800-02	ARE	AAACCA	175	6	-	Zea mays	cis-acting regulatory element essential for the anaerobic induction	Stress responsiveness
Os11t0525800-02	ARE	AAACCA	272	6	-	Zea mays	cis-acting regulatory element essential for the anaerobic induction	Stress responsiveness
Os11t0525800-02	ARE	AAACCA	799	6	+	Zea mays	cis-acting regulatory element essential for the anaerobic induction	Stress responsiveness
Os11t0602200-01	ARE	AAACCA	1698	6	-	Zea mays	cis-acting regulatory element essential for the anaerobic induction	Stress responsiveness
Os12t0176700-00	ARE	AAACCA	623	6	+	Zea mays	cis-acting regulatory element essential for the anaerobic induction	Stress responsiveness
Os12t0179800-01	ARE	AAACCA	409	6	-	Zea mays	cis-acting regulatory element essential for the anaerobic induction	Stress responsiveness
Os12t0179800-01	ARE	AAACCA	1914	6	-	Zea mays	cis-acting regulatory element essential for the anaerobic induction	Stress responsiveness
Os12t0279100-01	ARE	AAACCA	45	6	-	Zea mays	cis-acting regulatory element essential for the anaerobic induction	Stress responsiveness
Os12t0279100-01	ARE	AAACCA	433	6	-	Zea mays	cis-acting regulatory element essential for the anaerobic induction	Stress responsiveness
Os12t0279100-01	ARE	AAACCA	471	6	-	Zea mays	cis-acting regulatory element essential for the anaerobic induction	Stress responsiveness
Os12t0613200-02	ARE	AAACCA	1749	6	-	Zea mays	cis-acting regulatory element essential for the anaerobic induction	Stress responsiveness
Os01t0218800-01	AT1-motif	AATTATTTTTTATT	485	13	+	Solanum tuberosum	part of a light responsive module	Light responsiveness
Os02t0122700-00	AT1-motif	AATTATTTTTTATT	940	13	-	Solanum tuberosum	part of a light responsive module	Light responsiveness
Os02t0554000-02	AT1-motif	AATTATTTTTTATT	262	13	+	Solanum tuberosum	part of a light responsive module	Light responsiveness
Os05t0196500-01	AT1-motif	AATTATTTTTTATT	1192	13	-	Solanum tuberosum	part of a light responsive module	Light responsiveness
Os07t0264800-01	AT1-motif	AATTATTTTTTATT	256	13	-	Solanum tuberosum	part of a light responsive module	Light responsiveness
Os07t0671700-01	AT1-motif	AATTATTTTTTATT	1011	13	-	Solanum tuberosum	part of a light responsive module	Light responsiveness
Os08t0102000-01	AT1-motif	AATTATTTTTTATT	1641	13	+	Solanum tuberosum	part of a light responsive module	Light responsiveness
Os08t0205300-01	AT1-motif	AATTATTTTTTATT	330	14	+	Solanum tuberosum	part of a light responsive module	Light responsiveness
Os08t0205300-01	AT1-motif	AATTATTTTTTATT	843	13	-	Solanum tuberosum	part of a light responsive module	Light responsiveness
Os08t0244400-01	AT1-motif	AATTATTTTTTATT	616	13	+	Solanum tuberosum	part of a light responsive module	Light responsiveness
Os10t0500400-01	AT1-motif	AATTATTTTTTATT	1192	13	+	Solanum tuberosum	part of a light responsive module	Light responsiveness
Os10t0500400-01	AT1-motif	AATTATTTTTTATT	1768	13	+	Solanum tuberosum	part of a light responsive module	Light responsiveness
Os01t0772150-00	ATC-motif	AGTAATCT	231	8	+	Spinacia oleracea	part of a conserved DNA module involved in light responsiveness	Light responsiveness
Os01t0976450-00	ATC-motif	AGTAATCT	1588	8	-	Spinacia oleracea	part of a conserved DNA module involved in light responsiveness	Light responsiveness
Os02t0772300-01	ATC-motif	AGTAATCT	297	8	+	Spinacia oleracea	part of a conserved DNA module involved in light responsiveness	Light responsiveness
Os03t0307800-01	ATC-motif	TGCTATCCA	448	9	+	Pisum sativum	part of a conserved DNA module involved in light responsiveness	Light responsiveness
Os03t0320400-01	ATC-motif	AGTAATCT	654	8	+	Spinacia oleracea	part of a conserved DNA module involved in light responsiveness	Light responsiveness
Os04t0423600-01	ATC-motif	TGCTATCCG	95	9	+	Zea mays	part of a conserved DNA module involved in light responsiveness	Light responsiveness
Os04t0484900-01	ATC-motif	AGCTATCCA	747	9	+	Arabidopsis thaliana	part of a conserved DNA module involved in light responsiveness	Light responsiveness
Os04t0484900-01	ATC-motif	AGTAATCT	913	8	-	Spinacia oleracea	part of a conserved DNA module involved in light responsiveness	Light responsiveness
Os04t0677066-01	ATC-motif	AGTAATCT	1086	8	-	Spinacia oleracea	part of a conserved DNA module involved in light responsiveness	Light responsiveness
Os04t0677066-01	ATC-motif	AGTAATCT	1706	8	-	Spinacia oleracea	part of a conserved DNA module involved in light responsiveness	Light responsiveness
Os04t0677066-01	ATC-motif	AGTAATCT	1947	8	-	Spinacia oleracea	part of a conserved DNA module involved in light responsiveness	Light responsiveness
Os06t0127200-01	ATC-motif	AGTAATCT	679	8	+	Spinacia oleracea	part of a conserved DNA module involved in light responsiveness	Light responsiveness
Os06t0571100-01	ATC-motif	AGTAATCT	591	8	-	Spinacia oleracea	part of a conserved DNA module involved in light responsiveness	Light responsiveness
Os08t0143400-01	ATC-motif	AGTAATCT	23	8	+	Spinacia oleracea	part of a conserved DNA module involved in light responsiveness	Light responsiveness
Os08t0244400-01	ATC-motif	AGTAATCT	895	8	+	Spinacia oleracea	part of a conserved DNA module involved in light responsiveness	Light responsiveness
Os09t0393200-01	ATC-motif	AGTAATCT	881	8	-	Spinacia oleracea	part of a conserved DNA module involved in light responsiveness	Light responsiveness
LOC_Os01g40400	ATCT-motif	AATCTAATCC	1678	9	-	Pisum sativum	part of a conserved DNA module involved in light responsiveness	Light responsiveness
LOC_Os08g34370	ATCT-motif	AATCTAATCC	1921	9	+	Pisum sativum	part of a conserved DNA module involved in light responsiveness	Light responsiveness
Os01t0546900-01	ATCT-motif	AATCTAATCC	366	10	+	Pisum sativum	part of a conserved DNA module involved in light responsiveness	Light responsiveness
Os01t0546900-01	ATCT-motif	AATCTAATCC	1385	9	-	Pisum sativum	part of a conserved DNA module involved in light responsiveness	Light responsiveness
Os01t0811300-01	ATCT-motif	AATCTAATCC	1728	9	-	Pisum sativum	part of a conserved DNA module involved in light responsiveness	Light responsiveness
Os02t0717700-01	ATCT-motif	AATCTAATCC	930	9	+	Pisum sativum	part of a conserved DNA module involved in light responsiveness	Light responsiveness
Os02t0717700-01	ATCT-motif	AATCTAATCC	951	9	+	Pisum sativum	part of a conserved DNA module involved in light responsiveness	Light responsiveness
Os02t0725200-01	ATCT-motif	AATCTAATCC	1459	9	+	Pisum sativum	part of a conserved DNA module involved in light responsiveness	Light responsiveness
Os03t0151300-02	ATCT-motif	AATCTAATCC	1472	9	-	Pisum sativum	part of a conserved DNA module involved in light responsiveness	Light responsiveness
Os03t0699400-01	ATCT-motif	AATCTAATCC	1681	9	-	Pisum sativum	part of a conserved DNA module involved in light responsiveness	Light responsiveness
Os04t0271000-01	ATCT-motif	AATCTAATCC	318	9	-	Pisum sativum	part of a conserved DNA module involved in light responsiveness	Light responsiveness
Os04t0271000-01	ATCT-motif	AATCTAATCC	1215	9	+	Pisum sativum	part of a conserved DNA module involved in light responsiveness	Light responsiveness
Os04t0480300-01	ATCT-motif	AATCTAATCC	748	9	-	Pisum sativum	part of a conserved DNA module involved in light responsiveness	Light responsiveness
Os04t0484900-01	ATCT-motif	AATCTAATCC	908	9	-	Pisum sativum	part of a conserved DNA module involved in light responsiveness	Light responsiveness
Os04t0560300-01	ATCT-motif	AATCTAATCC	1486	9	-	Pisum sativum	part of a conserved DNA module involved in light responsiveness	Light responsiveness
Os05t0302300-01	ATCT-motif	AATCTAATCC	6	9	+	Pisum sativum	part of a conserved DNA module involved in light responsiveness	Light responsiveness
Os05t0302300-01	ATCT-motif	AATCTAATCC	872	9	+	Pisum sativum	part of a conserved DNA module involved in light responsiveness	Light responsiveness
Os05t0481000-01	ATCT-motif	AATCTAATCC	1154	9	+	Pisum sativum	part of a conserved DNA module involved in light responsiveness	Light responsiveness
Os06t0105500-01	ATCT-motif	AATCTAATCC	139	9	+	Pisum sativum	part of a conserved DNA module involved in light responsiveness	Light responsiveness
Os06t0650300-01	ATCT-motif	AATCTAATCC	1756	9	+	Pisum sativum	part of a conserved DNA module involved in light responsiveness	Light responsiveness
Os06t0704800-00	ATCT-motif	AATCTAATCC	863	9	-	Pisum sativum	part of a conserved DNA module involved in light responsiveness	Light responsiveness
Os06t0731600-00	ATCT-motif	AATCTAATCC	377	9	-	Pisum sativum	part of a conserved DNA module involved in light responsiveness	Light responsiveness
Os06t0731600-00	ATCT-motif	AATCTAATCC	633	9	+	Pisum sativum	part of a conserved DNA module involved in light responsiveness	Light responsiveness
Os06t0731600-00	ATCT-motif	AATCTAATCC	717	9	-	Pisum sativum	part of a conserved DNA module involved in light responsiveness	Light responsiveness
Os07t0264800-01	ATCT-motif	AATCTAATCC	443	9	+	Pisum sativum	part of a conserved DNA module involved in light responsiveness	Light responsiveness
Os07t0264800-01	ATCT-motif	AATCTAATCC	1476	9	-	Pisum sativum	part of a conserved DNA module involved in light responsiveness	Light responsiveness
Os07t0435900-01	ATCT-motif	AATCTAATCC	1986	9	-	Pisum sativum	part of a conserved DNA module involved in light responsiveness	Light responsiveness
Os07t0471100-01	ATCT-motif	AATCTAATCC	922	9	+	Pisum sativum	part of a conserved DNA module involved in light responsiveness	Light responsiveness
Os07t0471100-01	ATCT-motif	AATCTAATCC	1858	9	+	Pisum sativum	part of a conserved DNA module involved in light responsiveness	Light responsiveness
Os07t0585600-01	ATCT-motif	AATCTAATCC	1165	9	+	Pisum sativum	part of a conserved DNA module involved in light responsiveness	Light responsiveness
Os07t0640000-01	ATCT-motif	AATCTAATCC	527	9	-	Pisum sativum	part of a conserved DNA module involved in light responsiveness	Light responsiveness
Os08t0102000-01	ATCT-motif	AATCTAATCC	1794	9	-	Pisum sativum	part of a conserved DNA module involved in light responsiveness	Light responsiveness
Os08t0205300-01	ATCT-motif	AATCTAATCC	204	9	+	Pisum sativum	part of a conserved DNA module involved in light responsiveness	Light responsiveness
Os09t0362900-01	ATCT-motif	AATCTAATCC	1165	9	-	Pisum sativum	part of a conserved DNA module involved in light responsiveness	Light responsiveness
Os09t0488000-01	ATCT-motif	AATCTAATCC	831	9	+	Pisum sativum	part of a conserved DNA module involved in light responsiveness	Light responsiveness
Os10t0410700-01	ATCT-motif	AATCTAATCC	1893	9	+	Pisum sativum	part of a conserved DNA module involved in light responsiveness	Light responsiveness
Os10t0500400-01	ATCT-motif	AATCTAATCC	1377	9	+	Pisum sativum	part of a conserved DNA module involved in light responsiveness	Light responsiveness
Os11t0525800-02	ATCT-motif	AATCTAATCC	1187	9	-	Pisum sativum	part of a conserved DNA module involved in light responsiveness	Light responsiveness
Os02t0621100-01	AuxRR-core	GGTCCAT	1648	7	-	Nicotiana tabacum	cis-acting regulatory element involved in auxin responsiveness	Hormone responsiveness
Os03t0307800-01	AuxRR-core	GGTCCAT	97	7	-	Nicotiana tabacum	cis-acting regulatory element involved in auxin responsiveness	Hormone responsiveness
Os03t0307800-01	AuxRR-core	GGTCCAT	204	7	+	Nicotiana tabacum	cis-acting regulatory element involved in auxin responsiveness	Hormone responsiveness
Os03t0699400-01	AuxRR-core	GGTCCAT	915	7	-	Nicotiana tabacum	cis-acting regulatory element involved in auxin responsiveness	Hormone responsiveness
Os03t0764000-00	AuxRR-core	GGTCCAT	853	7	-	Nicotiana tabacum	cis-acting regulatory element involved in auxin responsiveness	Hormone responsiveness
Os04t0110300-02	AuxRR-core	GGTCCAT	1516	7	-	Nicotiana tabacum	cis-acting regulatory element involved in auxin responsiveness	Hormone responsiveness
Os04t0484900-01	AuxRR-core	GGTCCAT	388	7	+	Nicotiana tabacum	cis-acting regulatory element involved in auxin responsiveness	Hormone responsiveness
Os04t0544100-01	AuxRR-core	GGTCCAT	1447	7	+	Nicotiana tabacum	cis-acting regulatory element involved in auxin responsiveness	Hormone responsiveness
Os04t0635800-01	AuxRR-core	GGTCCAT	262	7	+	Nicotiana tabacum	cis-acting regulatory element involved in auxin responsiveness	Hormone responsiveness
Os05t0302300-01	AuxRR-core	GGTCCAT	621	7	-	Nicotiana tabacum	cis-acting regulatory element involved in auxin responsiveness	Hormone responsiveness
Os05t0597100-01	AuxRR-core	GGTCCAT	338	7	+	Nicotiana tabacum	cis-acting regulatory element involved in auxin responsiveness	Hormone responsiveness
Os05t0597100-01	AuxRR-core	GGTCCAT	1329	7	+	Nicotiana tabacum	cis-acting regulatory element involved in auxin responsiveness	Hormone responsiveness
Os06t0275500-01	AuxRR-core	GGTCCAT	1587	7	+	Nicotiana tabacum	cis-acting regulatory element involved in auxin responsiveness	Hormone responsiveness
Os06t0650300-01	AuxRR-core	GGTCCAT	191	7	+	Nicotiana tabacum	cis-acting regulatory element involved in auxin responsiveness	Hormone responsiveness
Os07t0164100-01	AuxRR-core	GGTCCAT	1771	7	-	Nicotiana tabacum	cis-acting regulatory element involved in auxin responsiveness	Hormone responsiveness
Os07t0435900-01	AuxRR-core	GGTCCAT	1561	7	-	Nicotiana tabacum	cis-acting regulatory element involved in auxin responsiveness	Hormone responsiveness
Os07t0585600-01	AuxRR-core	GGTCCAT	1595	7	+	Nicotiana tabacum	cis-acting regulatory element involved in auxin responsiveness	Hormone responsiveness
Os08t0244400-01	AuxRR-core	GGTCCAT	518	7	+	Nicotiana tabacum	cis-acting regulatory element involved in auxin responsiveness	Hormone responsiveness
Os09t0393200-01	AuxRR-core	GGTCCAT	596	7	-	Nicotiana tabacum	cis-acting regulatory element involved in auxin responsiveness	Hormone responsiveness
Os09t0556700-01	AuxRR-core	GGTCCAT	916	7	+	Nicotiana tabacum	cis-acting regulatory element involved in auxin responsiveness	Hormone responsiveness
Os11t0200000-01	AuxRR-core	GGTCCAT	1000	7	+	Nicotiana tabacum	cis-acting regulatory element involved in auxin responsiveness	Hormone responsiveness
Os12t0176700-00	AuxRR-core	GGTCCAT	1630	7	+	Nicotiana tabacum	cis-acting regulatory element involved in auxin responsiveness	Hormone responsiveness
Os12t0182700-01	AuxRR-core	GGTCCAT	1741	7	+	Nicotiana tabacum	cis-acting regulatory element involved in auxin responsiveness	Hormone responsiveness
Os12t0182700-01	AuxRR-core	GGTCCAT	1914	7	-	Nicotiana tabacum	cis-acting regulatory element involved in auxin responsiveness	Hormone responsiveness
LOC_Os01g12310	Box 4	ATTAAT	466	6	+	Petroselinum crispum	part of a conserved DNA module involved in light responsiveness	Light responsiveness
LOC_Os01g12310	Box 4	ATTAAT	649	6	+	Petroselinum crispum	part of a conserved DNA module involved in light responsiveness	Light responsiveness
LOC_Os01g40400	Box 4	ATTAAT	687	6	+	Petroselinum crispum	part of a conserved DNA module involved in light responsiveness	Light responsiveness
LOC_Os01g40400	Box 4	ATTAAT	1857	6	-	Petroselinum crispum	part of a conserved DNA module involved in light responsiveness	Light responsiveness
LOC_Os01g40400	Box 4	ATTAAT	1861	6	-	Petroselinum crispum	part of a conserved DNA module involved in light responsiveness	Light responsiveness
Os01t0218800-01	Box 4	ATTAAT	1432	6	-	Petroselinum crispum	part of a conserved DNA module involved in light responsiveness	Light responsiveness
Os01t0246100-01	Box 4	ATTAAT	819	6	+	Petroselinum crispum	part of a conserved DNA module involved in light responsiveness	Light responsiveness
Os01t0610400-01	Box 4	ATTAAT	1054	6	-	Petroselinum crispum	part of a conserved DNA module involved in light responsiveness	Light responsiveness
Os01t0811300-01	Box 4	ATTAAT	920	6	+	Petroselinum crispum	part of a conserved DNA module involved in light responsiveness	Light responsiveness
Os01t0811300-01	Box 4	ATTAAT	1576	6	-	Petroselinum crispum	part of a conserved DNA module involved in light responsiveness	Light responsiveness
Os01t0811300-01	Box 4	ATTAAT	1797	6	-	Petroselinum crispum	part of a conserved DNA module involved in light responsiveness	Light responsiveness
Os01t0907400-01	Box 4	ATTAAT	1465	6	-	Petroselinum crispum	part of a conserved DNA module involved in light responsiveness	Light responsiveness
Os01t0907400-01	Box 4	ATTAAT	1551	6	-	Petroselinum crispum	part of a conserved DNA module involved in light responsiveness	Light responsiveness
Os01t0909100-01	Box 4	ATTAAT	38	6	+	Petroselinum crispum	part of a conserved DNA module involved in light responsiveness	Light responsiveness
Os01t0909100-01	Box 4	ATTAAT	1452	6	-	Petroselinum crispum	part of a conserved DNA module involved in light responsiveness	Light responsiveness
Os01t0927000-01	Box 4	ATTAAT	553	6	+	Petroselinum crispum	part of a conserved DNA module involved in light responsiveness	Light responsiveness
Os01t0927000-01	Box 4	ATTAAT	796	6	+	Petroselinum crispum	part of a conserved DNA module involved in light responsiveness	Light responsiveness
Os01t0927000-01	Box 4	ATTAAT	807	6	+	Petroselinum crispum	part of a conserved DNA module involved in light responsiveness	Light responsiveness
Os01t0927000-01	Box 4	ATTAAT	981	6	+	Petroselinum crispum	part of a conserved DNA module involved in light responsiveness	Light responsiveness
Os01t0927000-01	Box 4	ATTAAT	1140	6	-	Petroselinum crispum	part of a conserved DNA module involved in light responsiveness	Light responsiveness
Os01t0965500-01	Box 4	ATTAAT	997	6	+	Petroselinum crispum	part of a conserved DNA module involved in light responsiveness	Light responsiveness
Os01t0965500-01	Box 4	ATTAAT	1006	6	-	Petroselinum crispum	part of a conserved DNA module involved in light responsiveness	Light responsiveness
Os01t0965500-01	Box 4	ATTAAT	1079	6	-	Petroselinum crispum	part of a conserved DNA module involved in light responsiveness	Light responsiveness
Os01t0976450-00	Box 4	ATTAAT	1250	6	-	Petroselinum crispum	part of a conserved DNA module involved in light responsiveness	Light responsiveness
Os01t0976450-00	Box 4	ATTAAT	1464	6	-	Petroselinum crispum	part of a conserved DNA module involved in light responsiveness	Light responsiveness
Os01t0976450-00	Box 4	ATTAAT	1468	6	-	Petroselinum crispum	part of a conserved DNA module involved in light responsiveness	Light responsiveness
Os02t0122700-00	Box 4	ATTAAT	209	6	+	Petroselinum crispum	part of a conserved DNA module involved in light responsiveness	Light responsiveness
Os02t0122700-00	Box 4	ATTAAT	221	6	+	Petroselinum crispum	part of a conserved DNA module involved in light responsiveness	Light responsiveness
Os02t0122700-00	Box 4	ATTAAT	1471	6	-	Petroselinum crispum	part of a conserved DNA module involved in light responsiveness	Light responsiveness
Os02t0137500-01	Box 4	ATTAAT	1027	6	-	Petroselinum crispum	part of a conserved DNA module involved in light responsiveness	Light responsiveness
Os02t0139200-01	Box 4	ATTAAT	54	6	+	Petroselinum crispum	part of a conserved DNA module involved in light responsiveness	Light responsiveness
Os02t0139200-01	Box 4	ATTAAT	451	6	+	Petroselinum crispum	part of a conserved DNA module involved in light responsiveness	Light responsiveness
Os02t0139200-01	Box 4	ATTAAT	527	6	+	Petroselinum crispum	part of a conserved DNA module involved in light responsiveness	Light responsiveness
Os02t0139200-01	Box 4	ATTAAT	604	6	+	Petroselinum crispum	part of a conserved DNA module involved in light responsiveness	Light responsiveness
Os02t0139200-01	Box 4	ATTAAT	611	6	+	Petroselinum crispum	part of a conserved DNA module involved in light responsiveness	Light responsiveness
Os02t0180400-00	Box 4	ATTAAT	120	6	+	Petroselinum crispum	part of a conserved DNA module involved in light responsiveness	Light responsiveness
Os02t0180400-00	Box 4	ATTAAT	650	6	+	Petroselinum crispum	part of a conserved DNA module involved in light responsiveness	Light responsiveness
Os02t0180400-00	Box 4	ATTAAT	1128	6	-	Petroselinum crispum	part of a conserved DNA module involved in light responsiveness	Light responsiveness
Os02t0180400-00	Box 4	ATTAAT	1169	6	-	Petroselinum crispum	part of a conserved DNA module involved in light responsiveness	Light responsiveness
Os02t0180400-00	Box 4	ATTAAT	1315	6	-	Petroselinum crispum	part of a conserved DNA module involved in light responsiveness	Light responsiveness
Os02t0180400-00	Box 4	ATTAAT	1441	6	-	Petroselinum crispum	part of a conserved DNA module involved in light responsiveness	Light responsiveness
Os02t0180400-00	Box 4	ATTAAT	1455	6	-	Petroselinum crispum	part of a conserved DNA module involved in light responsiveness	Light responsiveness
Os02t0194000-02	Box 4	ATTAAT	641	6	+	Petroselinum crispum	part of a conserved DNA module involved in light responsiveness	Light responsiveness
Os02t0194000-02	Box 4	ATTAAT	1909	6	-	Petroselinum crispum	part of a conserved DNA module involved in light responsiveness	Light responsiveness
Os02t0214900-01	Box 4	ATTAAT	871	6	+	Petroselinum crispum	part of a conserved DNA module involved in light responsiveness	Light responsiveness
Os02t0214900-01	Box 4	ATTAAT	1436	6	-	Petroselinum crispum	part of a conserved DNA module involved in light responsiveness	Light responsiveness
Os02t0215200-01	Box 4	ATTAAT	736	6	+	Petroselinum crispum	part of a conserved DNA module involved in light responsiveness	Light responsiveness
Os02t0215200-01	Box 4	ATTAAT	1110	6	-	Petroselinum crispum	part of a conserved DNA module involved in light responsiveness	Light responsiveness
Os02t0611300-01	Box 4	ATTAAT	1115	6	-	Petroselinum crispum	part of a conserved DNA module involved in light responsiveness	Light responsiveness
Os02t0611300-01	Box 4	ATTAAT	1630	6	-	Petroselinum crispum	part of a conserved DNA module involved in light responsiveness	Light responsiveness
Os02t0621100-01	Box 4	ATTAAT	93	6	+	Petroselinum crispum	part of a conserved DNA module involved in light responsiveness	Light responsiveness
Os02t0621100-01	Box 4	ATTAAT	103	6	+	Petroselinum crispum	part of a conserved DNA module involved in light responsiveness	Light responsiveness
Os02t0621100-01	Box 4	ATTAAT	1287	6	-	Petroselinum crispum	part of a conserved DNA module involved in light responsiveness	Light responsiveness
Os02t0621100-01	Box 4	ATTAAT	1633	6	-	Petroselinum crispum	part of a conserved DNA module involved in light responsiveness	Light responsiveness
Os02t0621100-01	Box 4	ATTAAT	1761	6	-	Petroselinum crispum	part of a conserved DNA module involved in light responsiveness	Light responsiveness
Os02t0696700-01	Box 4	ATTAAT	513	6	+	Petroselinum crispum	part of a conserved DNA module involved in light responsiveness	Light responsiveness
Os02t0696700-01	Box 4	ATTAAT	1255	6	-	Petroselinum crispum	part of a conserved DNA module involved in light responsiveness	Light responsiveness
Os02t0717700-01	Box 4	ATTAAT	328	6	+	Petroselinum crispum	part of a conserved DNA module involved in light responsiveness	Light responsiveness
Os02t0717700-01	Box 4	ATTAAT	1541	6	-	Petroselinum crispum	part of a conserved DNA module involved in light responsiveness	Light responsiveness
Os02t0733800-01	Box 4	ATTAAT	1004	6	-	Petroselinum crispum	part of a conserved DNA module involved in light responsiveness	Light responsiveness
Os03t0151300-02	Box 4	ATTAAT	203	6	+	Petroselinum crispum	part of a conserved DNA module involved in light responsiveness	Light responsiveness
Os03t0151600-01	Box 4	ATTAAT	1561	6	-	Petroselinum crispum	part of a conserved DNA module involved in light responsiveness	Light responsiveness
Os03t0177000-01	Box 4	ATTAAT	1604	6	-	Petroselinum crispum	part of a conserved DNA module involved in light responsiveness	Light responsiveness
Os03t0205800-00	Box 4	ATTAAT	663	6	+	Petroselinum crispum	part of a conserved DNA module involved in light responsiveness	Light responsiveness
Os03t0320400-01	Box 4	ATTAAT	538	6	+	Petroselinum crispum	part of a conserved DNA module involved in light responsiveness	Light responsiveness
Os03t0320400-01	Box 4	ATTAAT	591	6	+	Petroselinum crispum	part of a conserved DNA module involved in light responsiveness	Light responsiveness
Os03t0320400-01	Box 4	ATTAAT	839	6	+	Petroselinum crispum	part of a conserved DNA module involved in light responsiveness	Light responsiveness
Os03t0320400-01	Box 4	ATTAAT	874	6	+	Petroselinum crispum	part of a conserved DNA module involved in light responsiveness	Light responsiveness
Os03t0346700-01	Box 4	ATTAAT	708	6	+	Petroselinum crispum	part of a conserved DNA module involved in light responsiveness	Light responsiveness
Os03t0346700-01	Box 4	ATTAAT	746	6	+	Petroselinum crispum	part of a conserved DNA module involved in light responsiveness	Light responsiveness
Os03t0431200-00	Box 4	ATTAAT	525	6	+	Petroselinum crispum	part of a conserved DNA module involved in light responsiveness	Light responsiveness
Os03t0704200-01	Box 4	ATTAAT	455	6	+	Petroselinum crispum	part of a conserved DNA module involved in light responsiveness	Light responsiveness
Os03t0764000-00	Box 4	ATTAAT	246	6	+	Petroselinum crispum	part of a conserved DNA module involved in light responsiveness	Light responsiveness
Os03t0764000-00	Box 4	ATTAAT	464	6	+	Petroselinum crispum	part of a conserved DNA module involved in light responsiveness	Light responsiveness
Os03t0764000-00	Box 4	ATTAAT	1168	6	-	Petroselinum crispum	part of a conserved DNA module involved in light responsiveness	Light responsiveness
Os03t0764000-00	Box 4	ATTAAT	1669	6	-	Petroselinum crispum	part of a conserved DNA module involved in light responsiveness	Light responsiveness
Os04t0110300-02	Box 4	ATTAAT	388	6	+	Petroselinum crispum	part of a conserved DNA module involved in light responsiveness	Light responsiveness
Os04t0271000-01	Box 4	ATTAAT	1638	6	-	Petroselinum crispum	part of a conserved DNA module involved in light responsiveness	Light responsiveness
Os04t0271000-01	Box 4	ATTAAT	1803	6	-	Petroselinum crispum	part of a conserved DNA module involved in light responsiveness	Light responsiveness
Os04t0423600-01	Box 4	ATTAAT	157	6	+	Petroselinum crispum	part of a conserved DNA module involved in light responsiveness	Light responsiveness
Os04t0465500-02	Box 4	ATTAAT	1678	6	-	Petroselinum crispum	part of a conserved DNA module involved in light responsiveness	Light responsiveness
Os04t0480300-01	Box 4	ATTAAT	986	6	+	Petroselinum crispum	part of a conserved DNA module involved in light responsiveness	Light responsiveness
Os04t0480300-01	Box 4	ATTAAT	993	6	+	Petroselinum crispum	part of a conserved DNA module involved in light responsiveness	Light responsiveness
Os04t0560300-01	Box 4	ATTAAT	1156	6	-	Petroselinum crispum	part of a conserved DNA module involved in light responsiveness	Light responsiveness
Os04t0560300-01	Box 4	ATTAAT	1228	6	-	Petroselinum crispum	part of a conserved DNA module involved in light responsiveness	Light responsiveness
Os04t0560300-01	Box 4	ATTAAT	1550	6	-	Petroselinum crispum	part of a conserved DNA module involved in light responsiveness	Light responsiveness
Os04t0560300-01	Box 4	ATTAAT	1575	6	-	Petroselinum crispum	part of a conserved DNA module involved in light responsiveness	Light responsiveness
Os04t0629100-01	Box 4	ATTAAT	1090	6	-	Petroselinum crispum	part of a conserved DNA module involved in light responsiveness	Light responsiveness
Os04t0635800-01	Box 4	ATTAAT	1880	6	-	Petroselinum crispum	part of a conserved DNA module involved in light responsiveness	Light responsiveness
Os04t0677066-01	Box 4	ATTAAT	162	6	+	Petroselinum crispum	part of a conserved DNA module involved in light responsiveness	Light responsiveness
Os04t0677066-01	Box 4	ATTAAT	1452	6	-	Petroselinum crispum	part of a conserved DNA module involved in light responsiveness	Light responsiveness
Os04t0677066-01	Box 4	ATTAAT	1505	6	-	Petroselinum crispum	part of a conserved DNA module involved in light responsiveness	Light responsiveness
Os04t0677066-01	Box 4	ATTAAT	1563	6	-	Petroselinum crispum	part of a conserved DNA module involved in light responsiveness	Light responsiveness
Os05t0196500-01	Box 4	ATTAAT	83	6	+	Petroselinum crispum	part of a conserved DNA module involved in light responsiveness	Light responsiveness
Os05t0196500-01	Box 4	ATTAAT	107	6	+	Petroselinum crispum	part of a conserved DNA module involved in light responsiveness	Light responsiveness
Os05t0196500-01	Box 4	ATTAAT	170	6	+	Petroselinum crispum	part of a conserved DNA module involved in light responsiveness	Light responsiveness
Os05t0196500-01	Box 4	ATTAAT	421	6	+	Petroselinum crispum	part of a conserved DNA module involved in light responsiveness	Light responsiveness
Os05t0196500-01	Box 4	ATTAAT	828	6	+	Petroselinum crispum	part of a conserved DNA module involved in light responsiveness	Light responsiveness
Os05t0302300-01	Box 4	ATTAAT	3	6	+	Petroselinum crispum	part of a conserved DNA module involved in light responsiveness	Light responsiveness
Os05t0302300-01	Box 4	ATTAAT	1144	6	-	Petroselinum crispum	part of a conserved DNA module involved in light responsiveness	Light responsiveness
Os05t0302300-01	Box 4	ATTAAT	1527	6	-	Petroselinum crispum	part of a conserved DNA module involved in light responsiveness	Light responsiveness
Os05t0387800-01	Box 4	ATTAAT	557	6	+	Petroselinum crispum	part of a conserved DNA module involved in light responsiveness	Light responsiveness
Os05t0387800-01	Box 4	ATTAAT	609	6	+	Petroselinum crispum	part of a conserved DNA module involved in light responsiveness	Light responsiveness
Os05t0440250-01	Box 4	ATTAAT	1	6	+	Petroselinum crispum	part of a conserved DNA module involved in light responsiveness	Light responsiveness
Os05t0481000-01	Box 4	ATTAAT	292	6	+	Petroselinum crispum	part of a conserved DNA module involved in light responsiveness	Light responsiveness
Os05t0481000-01	Box 4	ATTAAT	1778	6	-	Petroselinum crispum	part of a conserved DNA module involved in light responsiveness	Light responsiveness
Os05t0481000-01	Box 4	ATTAAT	1806	6	-	Petroselinum crispum	part of a conserved DNA module involved in light responsiveness	Light responsiveness
Os05t0587200-02	Box 4	ATTAAT	6	6	+	Petroselinum crispum	part of a conserved DNA module involved in light responsiveness	Light responsiveness
Os05t0587200-02	Box 4	ATTAAT	494	6	+	Petroselinum crispum	part of a conserved DNA module involved in light responsiveness	Light responsiveness
Os05t0587200-02	Box 4	ATTAAT	1084	6	-	Petroselinum crispum	part of a conserved DNA module involved in light responsiveness	Light responsiveness
Os05t0587200-02	Box 4	ATTAAT	1370	6	-	Petroselinum crispum	part of a conserved DNA module involved in light responsiveness	Light responsiveness
Os05t0597100-01	Box 4	ATTAAT	1044	6	-	Petroselinum crispum	part of a conserved DNA module involved in light responsiveness	Light responsiveness
Os05t0597100-01	Box 4	ATTAAT	1345	6	-	Petroselinum crispum	part of a conserved DNA module involved in light responsiveness	Light responsiveness
Os06t0105500-01	Box 4	ATTAAT	1331	6	-	Petroselinum crispum	part of a conserved DNA module involved in light responsiveness	Light responsiveness
Os06t0105500-01	Box 4	ATTAAT	1651	6	-	Petroselinum crispum	part of a conserved DNA module involved in light responsiveness	Light responsiveness
Os06t0105500-01	Box 4	ATTAAT	1884	6	-	Petroselinum crispum	part of a conserved DNA module involved in light responsiveness	Light responsiveness
Os06t0127200-01	Box 4	ATTAAT	252	6	+	Petroselinum crispum	part of a conserved DNA module involved in light responsiveness	Light responsiveness
Os06t0142800-01	Box 4	ATTAAT	191	6	+	Petroselinum crispum	part of a conserved DNA module involved in light responsiveness	Light responsiveness
Os06t0275500-01	Box 4	ATTAAT	568	6	+	Petroselinum crispum	part of a conserved DNA module involved in light responsiveness	Light responsiveness
Os06t0275500-01	Box 4	ATTAAT	916	6	+	Petroselinum crispum	part of a conserved DNA module involved in light responsiveness	Light responsiveness
Os06t0583400-01	Box 4	ATTAAT	1077	6	-	Petroselinum crispum	part of a conserved DNA module involved in light responsiveness	Light responsiveness
Os06t0583400-01	Box 4	ATTAAT	1385	6	-	Petroselinum crispum	part of a conserved DNA module involved in light responsiveness	Light responsiveness
Os06t0583400-01	Box 4	ATTAAT	1420	6	-	Petroselinum crispum	part of a conserved DNA module involved in light responsiveness	Light responsiveness
Os06t0583400-01	Box 4	ATTAAT	1633	6	-	Petroselinum crispum	part of a conserved DNA module involved in light responsiveness	Light responsiveness
Os06t0645700-01	Box 4	ATTAAT	1687	6	-	Petroselinum crispum	part of a conserved DNA module involved in light responsiveness	Light responsiveness
Os06t0650300-01	Box 4	ATTAAT	859	6	+	Petroselinum crispum	part of a conserved DNA module involved in light responsiveness	Light responsiveness
Os06t0650300-01	Box 4	ATTAAT	1083	6	-	Petroselinum crispum	part of a conserved DNA module involved in light responsiveness	Light responsiveness
Os06t0731600-00	Box 4	ATTAAT	724	6	+	Petroselinum crispum	part of a conserved DNA module involved in light responsiveness	Light responsiveness
Os07t0116600-00	Box 4	ATTAAT	1726	6	-	Petroselinum crispum	part of a conserved DNA module involved in light responsiveness	Light responsiveness
Os07t0264800-01	Box 4	ATTAAT	1879	6	-	Petroselinum crispum	part of a conserved DNA module involved in light responsiveness	Light responsiveness
Os07t0435900-01	Box 4	ATTAAT	620	6	+	Petroselinum crispum	part of a conserved DNA module involved in light responsiveness	Light responsiveness
Os07t0435900-01	Box 4	ATTAAT	631	6	+	Petroselinum crispum	part of a conserved DNA module involved in light responsiveness	Light responsiveness
Os07t0435900-01	Box 4	ATTAAT	970	6	+	Petroselinum crispum	part of a conserved DNA module involved in light responsiveness	Light responsiveness
Os07t0435900-01	Box 4	ATTAAT	1417	6	-	Petroselinum crispum	part of a conserved DNA module involved in light responsiveness	Light responsiveness
Os07t0435900-01	Box 4	ATTAAT	1665	6	-	Petroselinum crispum	part of a conserved DNA module involved in light responsiveness	Light responsiveness
Os07t0435900-01	Box 4	ATTAAT	1735	6	-	Petroselinum crispum	part of a conserved DNA module involved in light responsiveness	Light responsiveness
Os07t0602200-01	Box 4	ATTAAT	622	6	+	Petroselinum crispum	part of a conserved DNA module involved in light responsiveness	Light responsiveness
Os07t0602200-01	Box 4	ATTAAT	1243	6	-	Petroselinum crispum	part of a conserved DNA module involved in light responsiveness	Light responsiveness
Os07t0640000-01	Box 4	ATTAAT	240	6	+	Petroselinum crispum	part of a conserved DNA module involved in light responsiveness	Light responsiveness
Os07t0640000-01	Box 4	ATTAAT	271	6	+	Petroselinum crispum	part of a conserved DNA module involved in light responsiveness	Light responsiveness
Os07t0671700-01	Box 4	ATTAAT	24	6	+	Petroselinum crispum	part of a conserved DNA module involved in light responsiveness	Light responsiveness
Os07t0671700-01	Box 4	ATTAAT	278	6	+	Petroselinum crispum	part of a conserved DNA module involved in light responsiveness	Light responsiveness
Os07t0671700-01	Box 4	ATTAAT	483	6	+	Petroselinum crispum	part of a conserved DNA module involved in light responsiveness	Light responsiveness
Os07t0671700-01	Box 4	ATTAAT	1514	6	-	Petroselinum crispum	part of a conserved DNA module involved in light responsiveness	Light responsiveness
Os07t0671700-01	Box 4	ATTAAT	1652	6	-	Petroselinum crispum	part of a conserved DNA module involved in light responsiveness	Light responsiveness
Os08t0102000-01	Box 4	ATTAAT	127	6	+	Petroselinum crispum	part of a conserved DNA module involved in light responsiveness	Light responsiveness
Os08t0102000-01	Box 4	ATTAAT	196	6	+	Petroselinum crispum	part of a conserved DNA module involved in light responsiveness	Light responsiveness
Os08t0102000-01	Box 4	ATTAAT	1030	6	-	Petroselinum crispum	part of a conserved DNA module involved in light responsiveness	Light responsiveness
Os08t0102000-01	Box 4	ATTAAT	1047	6	-	Petroselinum crispum	part of a conserved DNA module involved in light responsiveness	Light responsiveness
Os08t0102000-01	Box 4	ATTAAT	1077	6	-	Petroselinum crispum	part of a conserved DNA module involved in light responsiveness	Light responsiveness
Os08t0244400-01	Box 4	ATTAAT	403	6	+	Petroselinum crispum	part of a conserved DNA module involved in light responsiveness	Light responsiveness
Os08t0244400-01	Box 4	ATTAAT	754	6	+	Petroselinum crispum	part of a conserved DNA module involved in light responsiveness	Light responsiveness
Os08t0344100-01	Box 4	ATTAAT	656	6	+	Petroselinum crispum	part of a conserved DNA module involved in light responsiveness	Light responsiveness
Os08t0344100-01	Box 4	ATTAAT	938	6	+	Petroselinum crispum	part of a conserved DNA module involved in light responsiveness	Light responsiveness
Os08t0344100-01	Box 4	ATTAAT	962	6	+	Petroselinum crispum	part of a conserved DNA module involved in light responsiveness	Light responsiveness
Os08t0565700-01	Box 4	ATTAAT	169	6	+	Petroselinum crispum	part of a conserved DNA module involved in light responsiveness	Light responsiveness
Os09t0134500-02	Box 4	ATTAAT	72	6	+	Petroselinum crispum	part of a conserved DNA module involved in light responsiveness	Light responsiveness
Os09t0134500-02	Box 4	ATTAAT	512	6	+	Petroselinum crispum	part of a conserved DNA module involved in light responsiveness	Light responsiveness
Os09t0359800-01	Box 4	ATTAAT	1094	6	-	Petroselinum crispum	part of a conserved DNA module involved in light responsiveness	Light responsiveness
Os09t0362900-01	Box 4	ATTAAT	336	6	+	Petroselinum crispum	part of a conserved DNA module involved in light responsiveness	Light responsiveness
Os09t0362900-01	Box 4	ATTAAT	344	6	+	Petroselinum crispum	part of a conserved DNA module involved in light responsiveness	Light responsiveness
Os09t0411650-01	Box 4	ATTAAT	604	6	+	Petroselinum crispum	part of a conserved DNA module involved in light responsiveness	Light responsiveness
Os09t0488000-01	Box 4	ATTAAT	374	6	+	Petroselinum crispum	part of a conserved DNA module involved in light responsiveness	Light responsiveness
Os09t0488000-01	Box 4	ATTAAT	1350	6	-	Petroselinum crispum	part of a conserved DNA module involved in light responsiveness	Light responsiveness
Os09t0556700-01	Box 4	ATTAAT	288	6	+	Petroselinum crispum	part of a conserved DNA module involved in light responsiveness	Light responsiveness
Os10t0489100-01	Box 4	ATTAAT	927	6	+	Petroselinum crispum	part of a conserved DNA module involved in light responsiveness	Light responsiveness
Os10t0489100-01	Box 4	ATTAAT	1871	6	-	Petroselinum crispum	part of a conserved DNA module involved in light responsiveness	Light responsiveness
Os10t0506800-01	Box 4	ATTAAT	14	6	+	Petroselinum crispum	part of a conserved DNA module involved in light responsiveness	Light responsiveness
Os10t0532100-01	Box 4	ATTAAT	546	6	+	Petroselinum crispum	part of a conserved DNA module involved in light responsiveness	Light responsiveness
Os11t0131600-00	Box 4	ATTAAT	242	6	+	Petroselinum crispum	part of a conserved DNA module involved in light responsiveness	Light responsiveness
Os11t0131600-00	Box 4	ATTAAT	1061	6	-	Petroselinum crispum	part of a conserved DNA module involved in light responsiveness	Light responsiveness
Os11t0183700-01	Box 4	ATTAAT	100	6	+	Petroselinum crispum	part of a conserved DNA module involved in light responsiveness	Light responsiveness
Os11t0200000-01	Box 4	ATTAAT	1601	6	-	Petroselinum crispum	part of a conserved DNA module involved in light responsiveness	Light responsiveness
Os11t0200000-01	Box 4	ATTAAT	1605	6	-	Petroselinum crispum	part of a conserved DNA module involved in light responsiveness	Light responsiveness
Os11t0200000-01	Box 4	ATTAAT	1927	6	-	Petroselinum crispum	part of a conserved DNA module involved in light responsiveness	Light responsiveness
Os11t0201400-00	Box 4	ATTAAT	1264	6	-	Petroselinum crispum	part of a conserved DNA module involved in light responsiveness	Light responsiveness
Os11t0525800-02	Box 4	ATTAAT	243	6	+	Petroselinum crispum	part of a conserved DNA module involved in light responsiveness	Light responsiveness
Os11t0602200-01	Box 4	ATTAAT	898	6	+	Petroselinum crispum	part of a conserved DNA module involved in light responsiveness	Light responsiveness
Os11t0602200-01	Box 4	ATTAAT	1689	6	-	Petroselinum crispum	part of a conserved DNA module involved in light responsiveness	Light responsiveness
Os12t0128600-01	Box 4	ATTAAT	449	6	+	Petroselinum crispum	part of a conserved DNA module involved in light responsiveness	Light responsiveness
Os12t0128600-01	Box 4	ATTAAT	869	6	+	Petroselinum crispum	part of a conserved DNA module involved in light responsiveness	Light responsiveness
Os12t0176700-00	Box 4	ATTAAT	527	6	+	Petroselinum crispum	part of a conserved DNA module involved in light responsiveness	Light responsiveness
Os12t0179800-01	Box 4	ATTAAT	192	6	+	Petroselinum crispum	part of a conserved DNA module involved in light responsiveness	Light responsiveness
Os12t0179800-01	Box 4	ATTAAT	1044	6	-	Petroselinum crispum	part of a conserved DNA module involved in light responsiveness	Light responsiveness
Os12t0182700-01	Box 4	ATTAAT	420	6	+	Petroselinum crispum	part of a conserved DNA module involved in light responsiveness	Light responsiveness
Os12t0279100-01	Box 4	ATTAAT	1089	6	-	Petroselinum crispum	part of a conserved DNA module involved in light responsiveness	Light responsiveness
Os12t0279100-01	Box 4	ATTAAT	1201	6	-	Petroselinum crispum	part of a conserved DNA module involved in light responsiveness	Light responsiveness
Os12t0613200-02	Box 4	ATTAAT	693	6	+	Petroselinum crispum	part of a conserved DNA module involved in light responsiveness	Light responsiveness
Os12t0613200-02	Box 4	ATTAAT	1081	6	-	Petroselinum crispum	part of a conserved DNA module involved in light responsiveness	Light responsiveness
Os12t0613200-02	Box 4	ATTAAT	1508	6	-	Petroselinum crispum	part of a conserved DNA module involved in light responsiveness	Light responsiveness
Os12t0613200-02	Box 4	ATTAAT	1520	6	-	Petroselinum crispum	part of a conserved DNA module involved in light responsiveness	Light responsiveness
Os12t0613200-02	Box 4	ATTAAT	1571	6	-	Petroselinum crispum	part of a conserved DNA module involved in light responsiveness	Light responsiveness
LOC_Os01g12310	CAT-box	GCCACT	1268	6	-	Arabidopsis thaliana	cis-acting regulatory element related to meristem expression	Growth and development responsiveness
LOC_Os01g40400	CAT-box	GCCACT	1129	6	+	Arabidopsis thaliana	cis-acting regulatory element related to meristem expression	Growth and development responsiveness
LOC_Os08g34370	CAT-box	GCCACT	189	6	-	Arabidopsis thaliana	cis-acting regulatory element related to meristem expression	Growth and development responsiveness
LOC_Os08g34370	CAT-box	GCCACT	205	6	+	Arabidopsis thaliana	cis-acting regulatory element related to meristem expression	Growth and development responsiveness
Os01t0246100-01	CAT-box	GCCACT	494	6	+	Arabidopsis thaliana	cis-acting regulatory element related to meristem expression	Growth and development responsiveness
Os01t0246100-01	CAT-box	GCCACT	1518	6	+	Arabidopsis thaliana	cis-acting regulatory element related to meristem expression	Growth and development responsiveness
Os01t0546900-01	CAT-box	GCCACT	988	6	+	Arabidopsis thaliana	cis-acting regulatory element related to meristem expression	Growth and development responsiveness
Os01t0546900-01	CAT-box	GCCACT	1169	6	-	Arabidopsis thaliana	cis-acting regulatory element related to meristem expression	Growth and development responsiveness
Os01t0655300-01	CAT-box	GCCACT	370	6	-	Arabidopsis thaliana	cis-acting regulatory element related to meristem expression	Growth and development responsiveness
Os01t0708100-01	CAT-box	GCCACT	490	6	+	Arabidopsis thaliana	cis-acting regulatory element related to meristem expression	Growth and development responsiveness
Os01t0708100-01	CAT-box	GCCACT	571	6	-	Arabidopsis thaliana	cis-acting regulatory element related to meristem expression	Growth and development responsiveness
Os01t0708100-01	CAT-box	GCCACT	807	6	-	Arabidopsis thaliana	cis-acting regulatory element related to meristem expression	Growth and development responsiveness
Os01t0772150-00	CAT-box	GCCACT	463	6	+	Arabidopsis thaliana	cis-acting regulatory element related to meristem expression	Growth and development responsiveness
Os01t0976450-00	CAT-box	GCCACT	310	6	+	Arabidopsis thaliana	cis-acting regulatory element related to meristem expression	Growth and development responsiveness
Os01t0976450-00	CAT-box	GCCACT	1528	6	+	Arabidopsis thaliana	cis-acting regulatory element related to meristem expression	Growth and development responsiveness
Os02t0122700-00	CAT-box	GCCACT	1930	6	-	Arabidopsis thaliana	cis-acting regulatory element related to meristem expression	Growth and development responsiveness
Os02t0139200-01	CAT-box	GCCACT	1762	6	+	Arabidopsis thaliana	cis-acting regulatory element related to meristem expression	Growth and development responsiveness
Os02t0180400-00	CAT-box	GCCACT	1138	6	+	Arabidopsis thaliana	cis-acting regulatory element related to meristem expression	Growth and development responsiveness
Os02t0180400-00	CAT-box	GCCACT	1808	6	+	Arabidopsis thaliana	cis-acting regulatory element related to meristem expression	Growth and development responsiveness
Os02t0194000-02	CAT-box	GCCACT	842	6	+	Arabidopsis thaliana	cis-acting regulatory element related to meristem expression	Growth and development responsiveness
Os02t0194000-02	CAT-box	GCCACT	1736	6	-	Arabidopsis thaliana	cis-acting regulatory element related to meristem expression	Growth and development responsiveness
Os02t0214900-01	CAT-box	GCCACT	428	6	-	Arabidopsis thaliana	cis-acting regulatory element related to meristem expression	Growth and development responsiveness
Os02t0554000-02	CAT-box	GCCACT	305	6	-	Arabidopsis thaliana	cis-acting regulatory element related to meristem expression	Growth and development responsiveness
Os03t0168700-00	CAT-box	GCCACT	859	6	+	Arabidopsis thaliana	cis-acting regulatory element related to meristem expression	Growth and development responsiveness
Os03t0205800-00	CAT-box	GCCACT	935	6	-	Arabidopsis thaliana	cis-acting regulatory element related to meristem expression	Growth and development responsiveness
Os03t0307800-01	CAT-box	GCCACT	579	6	+	Arabidopsis thaliana	cis-acting regulatory element related to meristem expression	Growth and development responsiveness
Os03t0430400-01	CAT-box	GCCACT	1719	6	-	Arabidopsis thaliana	cis-acting regulatory element related to meristem expression	Growth and development responsiveness
Os03t0704200-01	CAT-box	GCCACT	743	6	+	Arabidopsis thaliana	cis-acting regulatory element related to meristem expression	Growth and development responsiveness
Os03t0704200-01	CAT-box	GCCACT	1336	6	-	Arabidopsis thaliana	cis-acting regulatory element related to meristem expression	Growth and development responsiveness
Os04t0409600-01	CAT-box	GCCACT	1184	6	-	Arabidopsis thaliana	cis-acting regulatory element related to meristem expression	Growth and development responsiveness
Os04t0423600-01	CAT-box	GCCACT	1457	6	-	Arabidopsis thaliana	cis-acting regulatory element related to meristem expression	Growth and development responsiveness
Os04t0429100-01	CAT-box	GCCACT	926	6	+	Arabidopsis thaliana	cis-acting regulatory element related to meristem expression	Growth and development responsiveness
Os04t0465500-02	CAT-box	GCCACT	147	6	-	Arabidopsis thaliana	cis-acting regulatory element related to meristem expression	Growth and development responsiveness
Os04t0484900-01	CAT-box	GCCACT	129	6	-	Arabidopsis thaliana	cis-acting regulatory element related to meristem expression	Growth and development responsiveness
Os04t0560300-01	CAT-box	GCCACT	272	6	+	Arabidopsis thaliana	cis-acting regulatory element related to meristem expression	Growth and development responsiveness
Os04t0560300-01	CAT-box	GCCACT	1499	6	-	Arabidopsis thaliana	cis-acting regulatory element related to meristem expression	Growth and development responsiveness
Os05t0196500-01	CAT-box	GCCACT	302	6	+	Arabidopsis thaliana	cis-acting regulatory element related to meristem expression	Growth and development responsiveness
Os05t0196500-01	CAT-box	GCCACT	638	6	+	Arabidopsis thaliana	cis-acting regulatory element related to meristem expression	Growth and development responsiveness
Os05t0440250-01	CAT-box	GCCACT	1211	6	-	Arabidopsis thaliana	cis-acting regulatory element related to meristem expression	Growth and development responsiveness
Os05t0440300-01	CAT-box	GCCACT	16	6	+	Arabidopsis thaliana	cis-acting regulatory element related to meristem expression	Growth and development responsiveness
Os05t0440300-01	CAT-box	GCCACT	514	6	-	Arabidopsis thaliana	cis-acting regulatory element related to meristem expression	Growth and development responsiveness
Os05t0440300-01	CAT-box	GCCACT	1199	6	-	Arabidopsis thaliana	cis-acting regulatory element related to meristem expression	Growth and development responsiveness
Os05t0440300-01	CAT-box	GCCACT	1409	6	+	Arabidopsis thaliana	cis-acting regulatory element related to meristem expression	Growth and development responsiveness
Os05t0440632-00	CAT-box	GCCACT	303	6	-	Arabidopsis thaliana	cis-acting regulatory element related to meristem expression	Growth and development responsiveness
Os05t0440632-00	CAT-box	GCCACT	513	6	+	Arabidopsis thaliana	cis-acting regulatory element related to meristem expression	Growth and development responsiveness
Os05t0597100-01	CAT-box	GCCACT	1747	6	+	Arabidopsis thaliana	cis-acting regulatory element related to meristem expression	Growth and development responsiveness
Os06t0105500-01	CAT-box	GCCACT	1163	6	-	Arabidopsis thaliana	cis-acting regulatory element related to meristem expression	Growth and development responsiveness
Os06t0645700-01	CAT-box	GCCACT	404	6	+	Arabidopsis thaliana	cis-acting regulatory element related to meristem expression	Growth and development responsiveness
Os06t0704800-00	CAT-box	GCCACT	157	6	-	Arabidopsis thaliana	cis-acting regulatory element related to meristem expression	Growth and development responsiveness
Os07t0116600-00	CAT-box	GCCACT	20	6	-	Arabidopsis thaliana	cis-acting regulatory element related to meristem expression	Growth and development responsiveness
Os07t0435900-01	CAT-box	GCCACT	1431	6	-	Arabidopsis thaliana	cis-acting regulatory element related to meristem expression	Growth and development responsiveness
Os07t0471100-01	CAT-box	GCCACT	51	6	-	Arabidopsis thaliana	cis-acting regulatory element related to meristem expression	Growth and development responsiveness
Os07t0471100-01	CAT-box	GCCACT	686	6	-	Arabidopsis thaliana	cis-acting regulatory element related to meristem expression	Growth and development responsiveness
Os07t0471100-01	CAT-box	GCCACT	1751	6	-	Arabidopsis thaliana	cis-acting regulatory element related to meristem expression	Growth and development responsiveness
Os07t0585600-01	CAT-box	GCCACT	1554	6	+	Arabidopsis thaliana	cis-acting regulatory element related to meristem expression	Growth and development responsiveness
Os07t0640000-01	CAT-box	GCCACT	870	6	+	Arabidopsis thaliana	cis-acting regulatory element related to meristem expression	Growth and development responsiveness
Os07t0640000-01	CAT-box	GCCACT	1375	6	+	Arabidopsis thaliana	cis-acting regulatory element related to meristem expression	Growth and development responsiveness
Os07t0671700-01	CAT-box	GCCACT	1628	6	-	Arabidopsis thaliana	cis-acting regulatory element related to meristem expression	Growth and development responsiveness
Os07t0671700-01	CAT-box	GCCACT	1834	6	+	Arabidopsis thaliana	cis-acting regulatory element related to meristem expression	Growth and development responsiveness
Os08t0143400-01	CAT-box	GCCACT	224	6	+	Arabidopsis thaliana	cis-acting regulatory element related to meristem expression	Growth and development responsiveness
Os08t0143400-01	CAT-box	GCCACT	477	6	-	Arabidopsis thaliana	cis-acting regulatory element related to meristem expression	Growth and development responsiveness
Os08t0180100-01	CAT-box	GCCACT	359	6	-	Arabidopsis thaliana	cis-acting regulatory element related to meristem expression	Growth and development responsiveness
Os09t0307800-01	CAT-box	GCCACT	834	6	+	Arabidopsis thaliana	cis-acting regulatory element related to meristem expression	Growth and development responsiveness
Os09t0307800-01	CAT-box	GCCACT	1181	6	+	Arabidopsis thaliana	cis-acting regulatory element related to meristem expression	Growth and development responsiveness
Os09t0307800-01	CAT-box	GCCACT	1402	6	+	Arabidopsis thaliana	cis-acting regulatory element related to meristem expression	Growth and development responsiveness
Os09t0307800-01	CAT-box	GCCACT	1482	6	+	Arabidopsis thaliana	cis-acting regulatory element related to meristem expression	Growth and development responsiveness
Os09t0347800-01	CAT-box	GCCACT	135	6	-	Arabidopsis thaliana	cis-acting regulatory element related to meristem expression	Growth and development responsiveness
Os09t0347800-01	CAT-box	GCCACT	281	6	-	Arabidopsis thaliana	cis-acting regulatory element related to meristem expression	Growth and development responsiveness
Os09t0347800-01	CAT-box	GCCACT	1085	6	+	Arabidopsis thaliana	cis-acting regulatory element related to meristem expression	Growth and development responsiveness
Os09t0362900-01	CAT-box	GCCACT	78	6	+	Arabidopsis thaliana	cis-acting regulatory element related to meristem expression	Growth and development responsiveness
Os09t0393200-01	CAT-box	GCCACT	1759	6	-	Arabidopsis thaliana	cis-acting regulatory element related to meristem expression	Growth and development responsiveness
Os09t0411650-01	CAT-box	GCCACT	1729	6	+	Arabidopsis thaliana	cis-acting regulatory element related to meristem expression	Growth and development responsiveness
Os09t0488000-01	CAT-box	GCCACT	1991	6	-	Arabidopsis thaliana	cis-acting regulatory element related to meristem expression	Growth and development responsiveness
Os10t0489100-01	CAT-box	GCCACT	131	6	-	Arabidopsis thaliana	cis-acting regulatory element related to meristem expression	Growth and development responsiveness
Os10t0500400-01	CAT-box	GCCACT	97	6	+	Arabidopsis thaliana	cis-acting regulatory element related to meristem expression	Growth and development responsiveness
Os10t0500400-01	CAT-box	GCCACT	515	6	+	Arabidopsis thaliana	cis-acting regulatory element related to meristem expression	Growth and development responsiveness
Os10t0506800-01	CAT-box	GCCACT	1811	6	-	Arabidopsis thaliana	cis-acting regulatory element related to meristem expression	Growth and development responsiveness
Os10t0532100-01	CAT-box	GCCACT	1254	6	-	Arabidopsis thaliana	cis-acting regulatory element related to meristem expression	Growth and development responsiveness
Os10t0577600-01	CAT-box	GCCACT	604	6	-	Arabidopsis thaliana	cis-acting regulatory element related to meristem expression	Growth and development responsiveness
Os10t0577600-01	CAT-box	GCCACT	1799	6	-	Arabidopsis thaliana	cis-acting regulatory element related to meristem expression	Growth and development responsiveness
Os11t0131600-00	CAT-box	GCCACT	1136	6	-	Arabidopsis thaliana	cis-acting regulatory element related to meristem expression	Growth and development responsiveness
Os11t0183700-01	CAT-box	GCCACT	587	6	+	Arabidopsis thaliana	cis-acting regulatory element related to meristem expression	Growth and development responsiveness
Os11t0183700-01	CAT-box	GCCACT	1747	6	+	Arabidopsis thaliana	cis-acting regulatory element related to meristem expression	Growth and development responsiveness
Os12t0179800-01	CAT-box	GCCACT	967	6	-	Arabidopsis thaliana	cis-acting regulatory element related to meristem expression	Growth and development responsiveness
Os12t0182700-01	CAT-box	GCCACT	1247	6	+	Arabidopsis thaliana	cis-acting regulatory element related to meristem expression	Growth and development responsiveness
Os12t0182700-01	CAT-box	GCCACT	1790	6	-	Arabidopsis thaliana	cis-acting regulatory element related to meristem expression	Growth and development responsiveness
Os01t0246100-01	CCGTCC motif	CCGTCC	1948	6	+	Nicotiana tabacum		Growth and development responsiveness
Os01t0546900-01	CCGTCC motif	CCGTCC	1481	6	+	Nicotiana tabacum		Growth and development responsiveness
Os01t0546900-01	CCGTCC motif	CCGTCC	1486	6	+	Nicotiana tabacum		Growth and development responsiveness
Os01t0655300-01	CCGTCC motif	CCGTCC	637	6	-	Nicotiana tabacum		Growth and development responsiveness
Os01t0655300-01	CCGTCC motif	CCGTCC	909	6	+	Nicotiana tabacum		Growth and development responsiveness
Os01t0811300-01	CCGTCC motif	CCGTCC	1130	6	+	Nicotiana tabacum		Growth and development responsiveness
Os01t0879500-01	CCGTCC motif	CCGTCC	49	6	-	Nicotiana tabacum		Growth and development responsiveness
Os01t0879500-01	CCGTCC motif	CCGTCC	1370	6	+	Nicotiana tabacum		Growth and development responsiveness
Os01t0907400-01	CCGTCC motif	CCGTCC	1240	6	+	Nicotiana tabacum		Growth and development responsiveness
Os01t0907400-01	CCGTCC motif	CCGTCC	1979	6	+	Nicotiana tabacum		Growth and development responsiveness
Os01t0909100-01	CCGTCC motif	CCGTCC	467	6	-	Nicotiana tabacum		Growth and development responsiveness
Os01t0909100-01	CCGTCC motif	CCGTCC	551	6	-	Nicotiana tabacum		Growth and development responsiveness
Os01t0909100-01	CCGTCC motif	CCGTCC	1840	6	-	Nicotiana tabacum		Growth and development responsiveness
Os01t0909100-01	CCGTCC motif	CCGTCC	1869	6	-	Nicotiana tabacum		Growth and development responsiveness
Os01t0909100-01	CCGTCC motif	CCGTCC	1873	6	-	Nicotiana tabacum		Growth and development responsiveness
Os01t0927000-01	CCGTCC motif	CCGTCC	1715	6	+	Nicotiana tabacum		Growth and development responsiveness
Os01t0927000-01	CCGTCC motif	CCGTCC	1781	6	-	Nicotiana tabacum		Growth and development responsiveness
Os01t0927000-01	CCGTCC motif	CCGTCC	1825	6	+	Nicotiana tabacum		Growth and development responsiveness
Os02t0611300-01	CCGTCC motif	CCGTCC	427	6	-	Nicotiana tabacum		Growth and development responsiveness
Os02t0621100-01	CCGTCC motif	CCGTCC	721	6	-	Nicotiana tabacum		Growth and development responsiveness
Os02t0621100-01	CCGTCC motif	CCGTCC	822	6	-	Nicotiana tabacum		Growth and development responsiveness
Os02t0621100-01	CCGTCC motif	CCGTCC	871	6	-	Nicotiana tabacum		Growth and development responsiveness
Os02t0621100-01	CCGTCC motif	CCGTCC	1075	6	-	Nicotiana tabacum		Growth and development responsiveness
Os02t0696700-01	CCGTCC motif	CCGTCC	632	6	-	Nicotiana tabacum		Growth and development responsiveness
Os02t0725200-01	CCGTCC motif	CCGTCC	870	6	-	Nicotiana tabacum		Growth and development responsiveness
Os02t0725200-01	CCGTCC motif	CCGTCC	947	6	+	Nicotiana tabacum		Growth and development responsiveness
Os02t0733800-01	CCGTCC motif	CCGTCC	554	6	+	Nicotiana tabacum		Growth and development responsiveness
Os02t0733800-01	CCGTCC motif	CCGTCC	597	6	+	Nicotiana tabacum		Growth and development responsiveness
Os02t0733800-01	CCGTCC motif	CCGTCC	1925	6	-	Nicotiana tabacum		Growth and development responsiveness
Os02t0755200-01	CCGTCC motif	CCGTCC	1986	6	+	Nicotiana tabacum		Growth and development responsiveness
Os02t0772300-01	CCGTCC motif	CCGTCC	180	6	+	Nicotiana tabacum		Growth and development responsiveness
Os02t0772300-01	CCGTCC motif	CCGTCC	242	6	-	Nicotiana tabacum		Growth and development responsiveness
Os03t0151300-02	CCGTCC motif	CCGTCC	667	6	+	Nicotiana tabacum		Growth and development responsiveness
Os03t0151300-02	CCGTCC motif	CCGTCC	747	6	+	Nicotiana tabacum		Growth and development responsiveness
Os03t0151600-01	CCGTCC motif	CCGTCC	876	6	-	Nicotiana tabacum		Growth and development responsiveness
Os03t0177000-01	CCGTCC motif	CCGTCC	1765	6	+	Nicotiana tabacum		Growth and development responsiveness
Os03t0307800-01	CCGTCC motif	CCGTCC	699	6	+	Nicotiana tabacum		Growth and development responsiveness
Os03t0346700-01	CCGTCC motif	CCGTCC	1133	6	+	Nicotiana tabacum		Growth and development responsiveness
Os03t0430400-01	CCGTCC motif	CCGTCC	817	6	+	Nicotiana tabacum		Growth and development responsiveness
Os03t0699400-01	CCGTCC motif	CCGTCC	1992	6	-	Nicotiana tabacum		Growth and development responsiveness
Os03t0704200-01	CCGTCC motif	CCGTCC	523	6	-	Nicotiana tabacum		Growth and development responsiveness
Os03t0704200-01	CCGTCC motif	CCGTCC	752	6	+	Nicotiana tabacum		Growth and development responsiveness
Os03t0704200-01	CCGTCC motif	CCGTCC	1659	6	+	Nicotiana tabacum		Growth and development responsiveness
Os04t0110300-02	CCGTCC motif	CCGTCC	64	6	+	Nicotiana tabacum		Growth and development responsiveness
Os04t0110300-02	CCGTCC motif	CCGTCC	1778	6	-	Nicotiana tabacum		Growth and development responsiveness
Os04t0409600-01	CCGTCC motif	CCGTCC	1589	6	-	Nicotiana tabacum		Growth and development responsiveness
Os04t0409600-01	CCGTCC motif	CCGTCC	1913	6	+	Nicotiana tabacum		Growth and development responsiveness
Os04t0409600-01	CCGTCC motif	CCGTCC	1944	6	+	Nicotiana tabacum		Growth and development responsiveness
Os04t0423600-01	CCGTCC motif	CCGTCC	404	6	-	Nicotiana tabacum		Growth and development responsiveness
Os04t0423600-01	CCGTCC motif	CCGTCC	1951	6	-	Nicotiana tabacum		Growth and development responsiveness
Os04t0429100-01	CCGTCC motif	CCGTCC	1945	6	+	Nicotiana tabacum		Growth and development responsiveness
Os04t0465500-02	CCGTCC motif	CCGTCC	495	6	+	Nicotiana tabacum		Growth and development responsiveness
Os04t0465500-02	CCGTCC motif	CCGTCC	744	6	-	Nicotiana tabacum		Growth and development responsiveness
Os04t0465500-02	CCGTCC motif	CCGTCC	843	6	+	Nicotiana tabacum		Growth and development responsiveness
Os04t0484900-01	CCGTCC motif	CCGTCC	1658	6	+	Nicotiana tabacum		Growth and development responsiveness
Os04t0544100-01	CCGTCC motif	CCGTCC	837	6	-	Nicotiana tabacum		Growth and development responsiveness
Os04t0635800-01	CCGTCC motif	CCGTCC	1722	6	-	Nicotiana tabacum		Growth and development responsiveness
Os04t0677066-01	CCGTCC motif	CCGTCC	990	6	-	Nicotiana tabacum		Growth and development responsiveness
Os05t0440250-01	CCGTCC motif	CCGTCC	285	6	-	Nicotiana tabacum		Growth and development responsiveness
Os05t0440300-01	CCGTCC motif	CCGTCC	421	6	-	Nicotiana tabacum		Growth and development responsiveness
Os05t0440300-01	CCGTCC motif	CCGTCC	1925	6	-	Nicotiana tabacum		Growth and development responsiveness
Os05t0440300-01	CCGTCC motif	CCGTCC	1962	6	-	Nicotiana tabacum		Growth and development responsiveness
Os05t0440632-00	CCGTCC motif	CCGTCC	1029	6	-	Nicotiana tabacum		Growth and development responsiveness
Os05t0440632-00	CCGTCC motif	CCGTCC	1066	6	-	Nicotiana tabacum		Growth and development responsiveness
Os05t0440632-00	CCGTCC motif	CCGTCC	1966	6	+	Nicotiana tabacum		Growth and development responsiveness
Os05t0597100-01	CCGTCC motif	CCGTCC	1848	6	-	Nicotiana tabacum		Growth and development responsiveness
Os05t0597100-01	CCGTCC motif	CCGTCC	1931	6	-	Nicotiana tabacum		Growth and development responsiveness
Os06t0127200-01	CCGTCC motif	CCGTCC	1012	6	+	Nicotiana tabacum		Growth and development responsiveness
Os06t0142800-01	CCGTCC motif	CCGTCC	724	6	-	Nicotiana tabacum		Growth and development responsiveness
Os06t0142800-01	CCGTCC motif	CCGTCC	1984	6	+	Nicotiana tabacum		Growth and development responsiveness
Os06t0275500-01	CCGTCC motif	CCGTCC	1300	6	-	Nicotiana tabacum		Growth and development responsiveness
Os06t0571100-01	CCGTCC motif	CCGTCC	997	6	-	Nicotiana tabacum		Growth and development responsiveness
Os06t0650300-01	CCGTCC motif	CCGTCC	1104	6	+	Nicotiana tabacum		Growth and development responsiveness
Os06t0704800-00	CCGTCC motif	CCGTCC	477	6	-	Nicotiana tabacum		Growth and development responsiveness
Os06t0704800-00	CCGTCC motif	CCGTCC	1716	6	+	Nicotiana tabacum		Growth and development responsiveness
Os07t0116600-00	CCGTCC motif	CCGTCC	173	6	+	Nicotiana tabacum		Growth and development responsiveness
Os07t0116600-00	CCGTCC motif	CCGTCC	189	6	-	Nicotiana tabacum		Growth and development responsiveness
Os07t0164100-01	CCGTCC motif	CCGTCC	502	6	+	Nicotiana tabacum		Growth and development responsiveness
Os07t0585600-01	CCGTCC motif	CCGTCC	1045	6	-	Nicotiana tabacum		Growth and development responsiveness
Os07t0585600-01	CCGTCC motif	CCGTCC	1077	6	+	Nicotiana tabacum		Growth and development responsiveness
Os07t0585600-01	CCGTCC motif	CCGTCC	1564	6	+	Nicotiana tabacum		Growth and development responsiveness
Os07t0602200-01	CCGTCC motif	CCGTCC	161	6	-	Nicotiana tabacum		Growth and development responsiveness
Os07t0602200-01	CCGTCC motif	CCGTCC	1075	6	+	Nicotiana tabacum		Growth and development responsiveness
Os08t0143400-01	CCGTCC motif	CCGTCC	1015	6	+	Nicotiana tabacum		Growth and development responsiveness
Os08t0205300-01	CCGTCC motif	CCGTCC	1620	6	+	Nicotiana tabacum		Growth and development responsiveness
Os08t0400200-00	CCGTCC motif	CCGTCC	1871	6	-	Nicotiana tabacum		Growth and development responsiveness
Os09t0307800-01	CCGTCC motif	CCGTCC	528	6	-	Nicotiana tabacum		Growth and development responsiveness
Os09t0359800-01	CCGTCC motif	CCGTCC	980	6	-	Nicotiana tabacum		Growth and development responsiveness
Os09t0362900-01	CCGTCC motif	CCGTCC	268	6	-	Nicotiana tabacum		Growth and development responsiveness
Os09t0362900-01	CCGTCC motif	CCGTCC	833	6	+	Nicotiana tabacum		Growth and development responsiveness
Os09t0393200-01	CCGTCC motif	CCGTCC	184	6	-	Nicotiana tabacum		Growth and development responsiveness
Os09t0488000-01	CCGTCC motif	CCGTCC	55	6	-	Nicotiana tabacum		Growth and development responsiveness
Os09t0488000-01	CCGTCC motif	CCGTCC	760	6	-	Nicotiana tabacum		Growth and development responsiveness
Os09t0488000-01	CCGTCC motif	CCGTCC	1790	6	-	Nicotiana tabacum		Growth and development responsiveness
Os10t0500400-01	CCGTCC motif	CCGTCC	760	6	-	Nicotiana tabacum		Growth and development responsiveness
Os10t0506800-01	CCGTCC motif	CCGTCC	1435	6	+	Nicotiana tabacum		Growth and development responsiveness
Os10t0577600-01	CCGTCC motif	CCGTCC	805	6	-	Nicotiana tabacum		Growth and development responsiveness
Os11t0602200-01	CCGTCC motif	CCGTCC	1157	6	+	Nicotiana tabacum		Growth and development responsiveness
Os12t0613200-02	CCGTCC motif	CCGTCC	813	6	+	Nicotiana tabacum		Growth and development responsiveness
Os12t0613200-02	CCGTCC motif	CCGTCC	1927	6	-	Nicotiana tabacum		Growth and development responsiveness
Os01t0246100-01	CCGTCC-box	CCGTCC	1948	6	+	Petroselinum hortense		Growth and development responsiveness
Os01t0546900-01	CCGTCC-box	CCGTCC	1481	6	+	Petroselinum hortense		Growth and development responsiveness
Os01t0546900-01	CCGTCC-box	CCGTCC	1486	6	+	Petroselinum hortense		Growth and development responsiveness
Os01t0655300-01	CCGTCC-box	CCGTCC	637	6	-	Petroselinum hortense		Growth and development responsiveness
Os01t0655300-01	CCGTCC-box	CCGTCC	909	6	+	Petroselinum hortense		Growth and development responsiveness
Os01t0811300-01	CCGTCC-box	CCGTCC	1130	6	+	Petroselinum hortense		Growth and development responsiveness
Os01t0879500-01	CCGTCC-box	CCGTCC	49	6	-	Petroselinum hortense		Growth and development responsiveness
Os01t0879500-01	CCGTCC-box	CCGTCC	1370	6	+	Petroselinum hortense		Growth and development responsiveness
Os01t0907400-01	CCGTCC-box	CCGTCC	1240	6	+	Petroselinum hortense		Growth and development responsiveness
Os01t0907400-01	CCGTCC-box	CCGTCC	1979	6	+	Petroselinum hortense		Growth and development responsiveness
Os01t0909100-01	CCGTCC-box	CCGTCC	467	6	-	Petroselinum hortense		Growth and development responsiveness
Os01t0909100-01	CCGTCC-box	CCGTCC	551	6	-	Petroselinum hortense		Growth and development responsiveness
Os01t0909100-01	CCGTCC-box	CCGTCC	1840	6	-	Petroselinum hortense		Growth and development responsiveness
Os01t0909100-01	CCGTCC-box	CCGTCC	1869	6	-	Petroselinum hortense		Growth and development responsiveness
Os01t0909100-01	CCGTCC-box	CCGTCC	1873	6	-	Petroselinum hortense		Growth and development responsiveness
Os01t0927000-01	CCGTCC-box	CCGTCC	1715	6	+	Petroselinum hortense		Growth and development responsiveness
Os01t0927000-01	CCGTCC-box	CCGTCC	1781	6	-	Petroselinum hortense		Growth and development responsiveness
Os01t0927000-01	CCGTCC-box	CCGTCC	1825	6	+	Petroselinum hortense		Growth and development responsiveness
Os02t0611300-01	CCGTCC-box	CCGTCC	427	6	-	Petroselinum hortense		Growth and development responsiveness
Os02t0621100-01	CCGTCC-box	CCGTCC	721	6	-	Petroselinum hortense		Growth and development responsiveness
Os02t0621100-01	CCGTCC-box	CCGTCC	822	6	-	Petroselinum hortense		Growth and development responsiveness
Os02t0621100-01	CCGTCC-box	CCGTCC	871	6	-	Petroselinum hortense		Growth and development responsiveness
Os02t0621100-01	CCGTCC-box	CCGTCC	1075	6	-	Petroselinum hortense		Growth and development responsiveness
Os02t0696700-01	CCGTCC-box	CCGTCC	632	6	-	Petroselinum hortense		Growth and development responsiveness
Os02t0725200-01	CCGTCC-box	CCGTCC	870	6	-	Petroselinum hortense		Growth and development responsiveness
Os02t0725200-01	CCGTCC-box	CCGTCC	947	6	+	Petroselinum hortense		Growth and development responsiveness
Os02t0733800-01	CCGTCC-box	CCGTCC	554	6	+	Petroselinum hortense		Growth and development responsiveness
Os02t0733800-01	CCGTCC-box	CCGTCC	597	6	+	Petroselinum hortense		Growth and development responsiveness
Os02t0733800-01	CCGTCC-box	CCGTCC	1925	6	-	Petroselinum hortense		Growth and development responsiveness
Os02t0755200-01	CCGTCC-box	CCGTCC	1986	6	+	Petroselinum hortense		Growth and development responsiveness
Os02t0772300-01	CCGTCC-box	CCGTCC	180	6	+	Petroselinum hortense		Growth and development responsiveness
Os02t0772300-01	CCGTCC-box	CCGTCC	242	6	-	Petroselinum hortense		Growth and development responsiveness
Os03t0151300-02	CCGTCC-box	CCGTCC	667	6	+	Petroselinum hortense		Growth and development responsiveness
Os03t0151300-02	CCGTCC-box	CCGTCC	747	6	+	Petroselinum hortense		Growth and development responsiveness
Os03t0151600-01	CCGTCC-box	CCGTCC	876	6	-	Petroselinum hortense		Growth and development responsiveness
Os03t0177000-01	CCGTCC-box	CCGTCC	1765	6	+	Petroselinum hortense		Growth and development responsiveness
Os03t0307800-01	CCGTCC-box	CCGTCC	699	6	+	Petroselinum hortense		Growth and development responsiveness
Os03t0346700-01	CCGTCC-box	CCGTCC	1133	6	+	Petroselinum hortense		Growth and development responsiveness
Os03t0430400-01	CCGTCC-box	CCGTCC	817	6	+	Petroselinum hortense		Growth and development responsiveness
Os03t0699400-01	CCGTCC-box	CCGTCC	1992	6	-	Petroselinum hortense		Growth and development responsiveness
Os03t0704200-01	CCGTCC-box	CCGTCC	523	6	-	Petroselinum hortense		Growth and development responsiveness
Os03t0704200-01	CCGTCC-box	CCGTCC	752	6	+	Petroselinum hortense		Growth and development responsiveness
Os03t0704200-01	CCGTCC-box	CCGTCC	1659	6	+	Petroselinum hortense		Growth and development responsiveness
Os04t0110300-02	CCGTCC-box	CCGTCC	64	6	+	Petroselinum hortense		Growth and development responsiveness
Os04t0110300-02	CCGTCC-box	CCGTCC	1778	6	-	Petroselinum hortense		Growth and development responsiveness
Os04t0409600-01	CCGTCC-box	CCGTCC	1589	6	-	Petroselinum hortense		Growth and development responsiveness
Os04t0409600-01	CCGTCC-box	CCGTCC	1913	6	+	Petroselinum hortense		Growth and development responsiveness
Os04t0409600-01	CCGTCC-box	CCGTCC	1944	6	+	Petroselinum hortense		Growth and development responsiveness
Os04t0423600-01	CCGTCC-box	CCGTCC	404	6	-	Petroselinum hortense		Growth and development responsiveness
Os04t0423600-01	CCGTCC-box	CCGTCC	1951	6	-	Petroselinum hortense		Growth and development responsiveness
Os04t0429100-01	CCGTCC-box	CCGTCC	1945	6	+	Petroselinum hortense		Growth and development responsiveness
Os04t0465500-02	CCGTCC-box	CCGTCC	495	6	+	Petroselinum hortense		Growth and development responsiveness
Os04t0465500-02	CCGTCC-box	CCGTCC	744	6	-	Petroselinum hortense		Growth and development responsiveness
Os04t0465500-02	CCGTCC-box	CCGTCC	843	6	+	Petroselinum hortense		Growth and development responsiveness
Os04t0484900-01	CCGTCC-box	CCGTCC	1658	6	+	Petroselinum hortense		Growth and development responsiveness
Os04t0544100-01	CCGTCC-box	CCGTCC	837	6	-	Petroselinum hortense		Growth and development responsiveness
Os04t0635800-01	CCGTCC-box	CCGTCC	1722	6	-	Petroselinum hortense		Growth and development responsiveness
Os04t0677066-01	CCGTCC-box	CCGTCC	990	6	-	Petroselinum hortense		Growth and development responsiveness
Os05t0440250-01	CCGTCC-box	CCGTCC	285	6	-	Petroselinum hortense		Growth and development responsiveness
Os05t0440300-01	CCGTCC-box	CCGTCC	421	6	-	Petroselinum hortense		Growth and development responsiveness
Os05t0440300-01	CCGTCC-box	CCGTCC	1925	6	-	Petroselinum hortense		Growth and development responsiveness
Os05t0440300-01	CCGTCC-box	CCGTCC	1962	6	-	Petroselinum hortense		Growth and development responsiveness
Os05t0440632-00	CCGTCC-box	CCGTCC	1029	6	-	Petroselinum hortense		Growth and development responsiveness
Os05t0440632-00	CCGTCC-box	CCGTCC	1066	6	-	Petroselinum hortense		Growth and development responsiveness
Os05t0440632-00	CCGTCC-box	CCGTCC	1966	6	+	Petroselinum hortense		Growth and development responsiveness
Os05t0597100-01	CCGTCC-box	CCGTCC	1848	6	-	Petroselinum hortense		Growth and development responsiveness
Os05t0597100-01	CCGTCC-box	CCGTCC	1931	6	-	Petroselinum hortense		Growth and development responsiveness
Os06t0127200-01	CCGTCC-box	CCGTCC	1012	6	+	Petroselinum hortense		Growth and development responsiveness
Os06t0142800-01	CCGTCC-box	CCGTCC	724	6	-	Petroselinum hortense		Growth and development responsiveness
Os06t0142800-01	CCGTCC-box	CCGTCC	1984	6	+	Petroselinum hortense		Growth and development responsiveness
Os06t0275500-01	CCGTCC-box	CCGTCC	1300	6	-	Petroselinum hortense		Growth and development responsiveness
Os06t0571100-01	CCGTCC-box	CCGTCC	997	6	-	Petroselinum hortense		Growth and development responsiveness
Os06t0650300-01	CCGTCC-box	CCGTCC	1104	6	+	Petroselinum hortense		Growth and development responsiveness
Os06t0704800-00	CCGTCC-box	CCGTCC	477	6	-	Petroselinum hortense		Growth and development responsiveness
Os06t0704800-00	CCGTCC-box	CCGTCC	1716	6	+	Petroselinum hortense		Growth and development responsiveness
Os07t0116600-00	CCGTCC-box	CCGTCC	173	6	+	Petroselinum hortense		Growth and development responsiveness
Os07t0116600-00	CCGTCC-box	CCGTCC	189	6	-	Petroselinum hortense		Growth and development responsiveness
Os07t0164100-01	CCGTCC-box	CCGTCC	502	6	+	Petroselinum hortense		Growth and development responsiveness
Os07t0585600-01	CCGTCC-box	CCGTCC	1045	6	-	Petroselinum hortense		Growth and development responsiveness
Os07t0585600-01	CCGTCC-box	CCGTCC	1077	6	+	Petroselinum hortense		Growth and development responsiveness
Os07t0585600-01	CCGTCC-box	CCGTCC	1564	6	+	Petroselinum hortense		Growth and development responsiveness
Os07t0602200-01	CCGTCC-box	CCGTCC	161	6	-	Petroselinum hortense		Growth and development responsiveness
Os07t0602200-01	CCGTCC-box	CCGTCC	1075	6	+	Petroselinum hortense		Growth and development responsiveness
Os08t0143400-01	CCGTCC-box	CCGTCC	1015	6	+	Petroselinum hortense		Growth and development responsiveness
Os08t0205300-01	CCGTCC-box	CCGTCC	1620	6	+	Petroselinum hortense		Growth and development responsiveness
Os08t0400200-00	CCGTCC-box	CCGTCC	1871	6	-	Petroselinum hortense		Growth and development responsiveness
Os09t0307800-01	CCGTCC-box	CCGTCC	528	6	-	Petroselinum hortense		Growth and development responsiveness
Os09t0359800-01	CCGTCC-box	CCGTCC	980	6	-	Petroselinum hortense		Growth and development responsiveness
Os09t0362900-01	CCGTCC-box	CCGTCC	268	6	-	Petroselinum hortense		Growth and development responsiveness
Os09t0362900-01	CCGTCC-box	CCGTCC	833	6	+	Petroselinum hortense		Growth and development responsiveness
Os09t0393200-01	CCGTCC-box	CCGTCC	184	6	-	Petroselinum hortense		Growth and development responsiveness
Os09t0488000-01	CCGTCC-box	CCGTCC	55	6	-	Petroselinum hortense		Growth and development responsiveness
Os09t0488000-01	CCGTCC-box	CCGTCC	760	6	-	Petroselinum hortense		Growth and development responsiveness
Os09t0488000-01	CCGTCC-box	CCGTCC	1790	6	-	Petroselinum hortense		Growth and development responsiveness
Os10t0500400-01	CCGTCC-box	CCGTCC	760	6	-	Petroselinum hortense		Growth and development responsiveness
Os10t0506800-01	CCGTCC-box	CCGTCC	1435	6	+	Petroselinum hortense		Growth and development responsiveness
Os10t0577600-01	CCGTCC-box	CCGTCC	805	6	-	Petroselinum hortense		Growth and development responsiveness
Os11t0602200-01	CCGTCC-box	CCGTCC	1157	6	+	Petroselinum hortense		Growth and development responsiveness
Os12t0613200-02	CCGTCC-box	CCGTCC	813	6	+	Petroselinum hortense		Growth and development responsiveness
Os12t0613200-02	CCGTCC-box	CCGTCC	1927	6	-	Petroselinum hortense		Growth and development responsiveness
LOC_Os01g40400	CGTCA-motif	CGTCA	928	5	-	Hordeum vulgare	cis-acting regulatory element involved in the MeJA-responsiveness	Hormone responsiveness
LOC_Os01g40400	CGTCA-motif	CGTCA	1608	5	-	Hordeum vulgare	cis-acting regulatory element involved in the MeJA-responsiveness	Hormone responsiveness
LOC_Os01g40400	CGTCA-motif	CGTCA	1977	5	-	Hordeum vulgare	cis-acting regulatory element involved in the MeJA-responsiveness	Hormone responsiveness
LOC_Os08g34370	CGTCA-motif	CGTCA	590	5	+	Hordeum vulgare	cis-acting regulatory element involved in the MeJA-responsiveness	Hormone responsiveness
LOC_Os08g34370	CGTCA-motif	CGTCA	973	5	+	Hordeum vulgare	cis-acting regulatory element involved in the MeJA-responsiveness	Hormone responsiveness
Os01t0218800-01	CGTCA-motif	CGTCA	6	5	-	Hordeum vulgare	cis-acting regulatory element involved in the MeJA-responsiveness	Hormone responsiveness
Os01t0218800-01	CGTCA-motif	CGTCA	1616	5	+	Hordeum vulgare	cis-acting regulatory element involved in the MeJA-responsiveness	Hormone responsiveness
Os01t0218800-01	CGTCA-motif	CGTCA	1760	5	+	Hordeum vulgare	cis-acting regulatory element involved in the MeJA-responsiveness	Hormone responsiveness
Os01t0246100-01	CGTCA-motif	CGTCA	1580	5	-	Hordeum vulgare	cis-acting regulatory element involved in the MeJA-responsiveness	Hormone responsiveness
Os01t0246100-01	CGTCA-motif	CGTCA	1960	5	+	Hordeum vulgare	cis-acting regulatory element involved in the MeJA-responsiveness	Hormone responsiveness
Os01t0546900-01	CGTCA-motif	CGTCA	469	5	-	Hordeum vulgare	cis-acting regulatory element involved in the MeJA-responsiveness	Hormone responsiveness
Os01t0546900-01	CGTCA-motif	CGTCA	501	5	-	Hordeum vulgare	cis-acting regulatory element involved in the MeJA-responsiveness	Hormone responsiveness
Os01t0546900-01	CGTCA-motif	CGTCA	885	5	+	Hordeum vulgare	cis-acting regulatory element involved in the MeJA-responsiveness	Hormone responsiveness
Os01t0546900-01	CGTCA-motif	CGTCA	967	5	+	Hordeum vulgare	cis-acting regulatory element involved in the MeJA-responsiveness	Hormone responsiveness
Os01t0546900-01	CGTCA-motif	CGTCA	1210	5	-	Hordeum vulgare	cis-acting regulatory element involved in the MeJA-responsiveness	Hormone responsiveness
Os01t0546900-01	CGTCA-motif	CGTCA	1252	5	+	Hordeum vulgare	cis-acting regulatory element involved in the MeJA-responsiveness	Hormone responsiveness
Os01t0546900-01	CGTCA-motif	CGTCA	1287	5	+	Hordeum vulgare	cis-acting regulatory element involved in the MeJA-responsiveness	Hormone responsiveness
Os01t0610400-01	CGTCA-motif	CGTCA	340	5	+	Hordeum vulgare	cis-acting regulatory element involved in the MeJA-responsiveness	Hormone responsiveness
Os01t0610400-01	CGTCA-motif	CGTCA	911	5	-	Hordeum vulgare	cis-acting regulatory element involved in the MeJA-responsiveness	Hormone responsiveness
Os01t0610400-01	CGTCA-motif	CGTCA	979	5	-	Hordeum vulgare	cis-acting regulatory element involved in the MeJA-responsiveness	Hormone responsiveness
Os01t0610400-01	CGTCA-motif	CGTCA	1921	5	-	Hordeum vulgare	cis-acting regulatory element involved in the MeJA-responsiveness	Hormone responsiveness
Os01t0655300-01	CGTCA-motif	CGTCA	233	5	-	Hordeum vulgare	cis-acting regulatory element involved in the MeJA-responsiveness	Hormone responsiveness
Os01t0708100-01	CGTCA-motif	CGTCA	615	5	-	Hordeum vulgare	cis-acting regulatory element involved in the MeJA-responsiveness	Hormone responsiveness
Os01t0708100-01	CGTCA-motif	CGTCA	995	5	+	Hordeum vulgare	cis-acting regulatory element involved in the MeJA-responsiveness	Hormone responsiveness
Os01t0708100-01	CGTCA-motif	CGTCA	1224	5	-	Hordeum vulgare	cis-acting regulatory element involved in the MeJA-responsiveness	Hormone responsiveness
Os01t0708100-01	CGTCA-motif	CGTCA	1507	5	-	Hordeum vulgare	cis-acting regulatory element involved in the MeJA-responsiveness	Hormone responsiveness
Os01t0708100-01	CGTCA-motif	CGTCA	1855	5	-	Hordeum vulgare	cis-acting regulatory element involved in the MeJA-responsiveness	Hormone responsiveness
Os01t0772150-00	CGTCA-motif	CGTCA	1347	5	+	Hordeum vulgare	cis-acting regulatory element involved in the MeJA-responsiveness	Hormone responsiveness
Os01t0772150-00	CGTCA-motif	CGTCA	1388	5	+	Hordeum vulgare	cis-acting regulatory element involved in the MeJA-responsiveness	Hormone responsiveness
Os01t0811300-01	CGTCA-motif	CGTCA	509	5	-	Hordeum vulgare	cis-acting regulatory element involved in the MeJA-responsiveness	Hormone responsiveness
Os01t0811300-01	CGTCA-motif	CGTCA	535	5	-	Hordeum vulgare	cis-acting regulatory element involved in the MeJA-responsiveness	Hormone responsiveness
Os01t0879500-01	CGTCA-motif	CGTCA	1854	5	-	Hordeum vulgare	cis-acting regulatory element involved in the MeJA-responsiveness	Hormone responsiveness
Os01t0907400-01	CGTCA-motif	CGTCA	1459	5	-	Hordeum vulgare	cis-acting regulatory element involved in the MeJA-responsiveness	Hormone responsiveness
Os01t0909100-01	CGTCA-motif	CGTCA	805	5	-	Hordeum vulgare	cis-acting regulatory element involved in the MeJA-responsiveness	Hormone responsiveness
Os01t0909100-01	CGTCA-motif	CGTCA	1531	5	+	Hordeum vulgare	cis-acting regulatory element involved in the MeJA-responsiveness	Hormone responsiveness
Os01t0909100-01	CGTCA-motif	CGTCA	1583	5	+	Hordeum vulgare	cis-acting regulatory element involved in the MeJA-responsiveness	Hormone responsiveness
Os01t0927000-01	CGTCA-motif	CGTCA	1811	5	-	Hordeum vulgare	cis-acting regulatory element involved in the MeJA-responsiveness	Hormone responsiveness
Os01t0927000-01	CGTCA-motif	CGTCA	1838	5	-	Hordeum vulgare	cis-acting regulatory element involved in the MeJA-responsiveness	Hormone responsiveness
Os01t0965500-01	CGTCA-motif	CGTCA	196	5	-	Hordeum vulgare	cis-acting regulatory element involved in the MeJA-responsiveness	Hormone responsiveness
Os01t0965500-01	CGTCA-motif	CGTCA	1085	5	-	Hordeum vulgare	cis-acting regulatory element involved in the MeJA-responsiveness	Hormone responsiveness
Os01t0965500-01	CGTCA-motif	CGTCA	1295	5	+	Hordeum vulgare	cis-acting regulatory element involved in the MeJA-responsiveness	Hormone responsiveness
Os01t0965500-01	CGTCA-motif	CGTCA	1637	5	+	Hordeum vulgare	cis-acting regulatory element involved in the MeJA-responsiveness	Hormone responsiveness
Os01t0965500-01	CGTCA-motif	CGTCA	1753	5	+	Hordeum vulgare	cis-acting regulatory element involved in the MeJA-responsiveness	Hormone responsiveness
Os01t0965500-01	CGTCA-motif	CGTCA	1934	5	+	Hordeum vulgare	cis-acting regulatory element involved in the MeJA-responsiveness	Hormone responsiveness
Os01t0976450-00	CGTCA-motif	CGTCA	482	5	+	Hordeum vulgare	cis-acting regulatory element involved in the MeJA-responsiveness	Hormone responsiveness
Os01t0976450-00	CGTCA-motif	CGTCA	671	5	+	Hordeum vulgare	cis-acting regulatory element involved in the MeJA-responsiveness	Hormone responsiveness
Os01t0976450-00	CGTCA-motif	CGTCA	725	5	+	Hordeum vulgare	cis-acting regulatory element involved in the MeJA-responsiveness	Hormone responsiveness
Os01t0976450-00	CGTCA-motif	CGTCA	1201	5	-	Hordeum vulgare	cis-acting regulatory element involved in the MeJA-responsiveness	Hormone responsiveness
Os01t0976450-00	CGTCA-motif	CGTCA	1257	5	-	Hordeum vulgare	cis-acting regulatory element involved in the MeJA-responsiveness	Hormone responsiveness
Os02t0109400-00	CGTCA-motif	CGTCA	331	5	-	Hordeum vulgare	cis-acting regulatory element involved in the MeJA-responsiveness	Hormone responsiveness
Os02t0122700-00	CGTCA-motif	CGTCA	418	5	+	Hordeum vulgare	cis-acting regulatory element involved in the MeJA-responsiveness	Hormone responsiveness
Os02t0122700-00	CGTCA-motif	CGTCA	726	5	+	Hordeum vulgare	cis-acting regulatory element involved in the MeJA-responsiveness	Hormone responsiveness
Os02t0137500-01	CGTCA-motif	CGTCA	88	5	+	Hordeum vulgare	cis-acting regulatory element involved in the MeJA-responsiveness	Hormone responsiveness
Os02t0137500-01	CGTCA-motif	CGTCA	1084	5	-	Hordeum vulgare	cis-acting regulatory element involved in the MeJA-responsiveness	Hormone responsiveness
Os02t0137500-01	CGTCA-motif	CGTCA	1770	5	-	Hordeum vulgare	cis-acting regulatory element involved in the MeJA-responsiveness	Hormone responsiveness
Os02t0139200-01	CGTCA-motif	CGTCA	236	5	-	Hordeum vulgare	cis-acting regulatory element involved in the MeJA-responsiveness	Hormone responsiveness
Os02t0139200-01	CGTCA-motif	CGTCA	488	5	+	Hordeum vulgare	cis-acting regulatory element involved in the MeJA-responsiveness	Hormone responsiveness
Os02t0180400-00	CGTCA-motif	CGTCA	5	5	+	Hordeum vulgare	cis-acting regulatory element involved in the MeJA-responsiveness	Hormone responsiveness
Os02t0194000-02	CGTCA-motif	CGTCA	272	5	+	Hordeum vulgare	cis-acting regulatory element involved in the MeJA-responsiveness	Hormone responsiveness
Os02t0194000-02	CGTCA-motif	CGTCA	578	5	-	Hordeum vulgare	cis-acting regulatory element involved in the MeJA-responsiveness	Hormone responsiveness
Os02t0194000-02	CGTCA-motif	CGTCA	766	5	+	Hordeum vulgare	cis-acting regulatory element involved in the MeJA-responsiveness	Hormone responsiveness
Os02t0194000-02	CGTCA-motif	CGTCA	1120	5	+	Hordeum vulgare	cis-acting regulatory element involved in the MeJA-responsiveness	Hormone responsiveness
Os02t0214900-01	CGTCA-motif	CGTCA	2	5	-	Hordeum vulgare	cis-acting regulatory element involved in the MeJA-responsiveness	Hormone responsiveness
Os02t0215200-01	CGTCA-motif	CGTCA	504	5	+	Hordeum vulgare	cis-acting regulatory element involved in the MeJA-responsiveness	Hormone responsiveness
Os02t0215200-01	CGTCA-motif	CGTCA	1146	5	-	Hordeum vulgare	cis-acting regulatory element involved in the MeJA-responsiveness	Hormone responsiveness
Os02t0554000-02	CGTCA-motif	CGTCA	917	5	+	Hordeum vulgare	cis-acting regulatory element involved in the MeJA-responsiveness	Hormone responsiveness
Os02t0554000-02	CGTCA-motif	CGTCA	1259	5	-	Hordeum vulgare	cis-acting regulatory element involved in the MeJA-responsiveness	Hormone responsiveness
Os02t0611300-01	CGTCA-motif	CGTCA	254	5	+	Hordeum vulgare	cis-acting regulatory element involved in the MeJA-responsiveness	Hormone responsiveness
Os02t0611300-01	CGTCA-motif	CGTCA	800	5	-	Hordeum vulgare	cis-acting regulatory element involved in the MeJA-responsiveness	Hormone responsiveness
Os02t0611300-01	CGTCA-motif	CGTCA	1677	5	+	Hordeum vulgare	cis-acting regulatory element involved in the MeJA-responsiveness	Hormone responsiveness
Os02t0621100-01	CGTCA-motif	CGTCA	353	5	-	Hordeum vulgare	cis-acting regulatory element involved in the MeJA-responsiveness	Hormone responsiveness
Os02t0621100-01	CGTCA-motif	CGTCA	1757	5	+	Hordeum vulgare	cis-acting regulatory element involved in the MeJA-responsiveness	Hormone responsiveness
Os02t0696700-01	CGTCA-motif	CGTCA	1953	5	+	Hordeum vulgare	cis-acting regulatory element involved in the MeJA-responsiveness	Hormone responsiveness
Os02t0708600-01	CGTCA-motif	CGTCA	1008	5	+	Hordeum vulgare	cis-acting regulatory element involved in the MeJA-responsiveness	Hormone responsiveness
Os02t0708600-01	CGTCA-motif	CGTCA	1620	5	-	Hordeum vulgare	cis-acting regulatory element involved in the MeJA-responsiveness	Hormone responsiveness
Os02t0725200-01	CGTCA-motif	CGTCA	424	5	+	Hordeum vulgare	cis-acting regulatory element involved in the MeJA-responsiveness	Hormone responsiveness
Os02t0725200-01	CGTCA-motif	CGTCA	1025	5	+	Hordeum vulgare	cis-acting regulatory element involved in the MeJA-responsiveness	Hormone responsiveness
Os02t0725200-01	CGTCA-motif	CGTCA	1284	5	-	Hordeum vulgare	cis-acting regulatory element involved in the MeJA-responsiveness	Hormone responsiveness
Os02t0733800-01	CGTCA-motif	CGTCA	253	5	-	Hordeum vulgare	cis-acting regulatory element involved in the MeJA-responsiveness	Hormone responsiveness
Os02t0733800-01	CGTCA-motif	CGTCA	275	5	+	Hordeum vulgare	cis-acting regulatory element involved in the MeJA-responsiveness	Hormone responsiveness
Os02t0733800-01	CGTCA-motif	CGTCA	435	5	-	Hordeum vulgare	cis-acting regulatory element involved in the MeJA-responsiveness	Hormone responsiveness
Os02t0733800-01	CGTCA-motif	CGTCA	490	5	+	Hordeum vulgare	cis-acting regulatory element involved in the MeJA-responsiveness	Hormone responsiveness
Os02t0733800-01	CGTCA-motif	CGTCA	985	5	+	Hordeum vulgare	cis-acting regulatory element involved in the MeJA-responsiveness	Hormone responsiveness
Os02t0755200-01	CGTCA-motif	CGTCA	657	5	-	Hordeum vulgare	cis-acting regulatory element involved in the MeJA-responsiveness	Hormone responsiveness
Os02t0755200-01	CGTCA-motif	CGTCA	662	5	-	Hordeum vulgare	cis-acting regulatory element involved in the MeJA-responsiveness	Hormone responsiveness
Os02t0755200-01	CGTCA-motif	CGTCA	1390	5	+	Hordeum vulgare	cis-acting regulatory element involved in the MeJA-responsiveness	Hormone responsiveness
Os02t0755200-01	CGTCA-motif	CGTCA	1609	5	-	Hordeum vulgare	cis-acting regulatory element involved in the MeJA-responsiveness	Hormone responsiveness
Os02t0772300-01	CGTCA-motif	CGTCA	76	5	-	Hordeum vulgare	cis-acting regulatory element involved in the MeJA-responsiveness	Hormone responsiveness
Os02t0772300-01	CGTCA-motif	CGTCA	632	5	+	Hordeum vulgare	cis-acting regulatory element involved in the MeJA-responsiveness	Hormone responsiveness
Os02t0772300-01	CGTCA-motif	CGTCA	859	5	+	Hordeum vulgare	cis-acting regulatory element involved in the MeJA-responsiveness	Hormone responsiveness
Os02t0828900-01	CGTCA-motif	CGTCA	574	5	+	Hordeum vulgare	cis-acting regulatory element involved in the MeJA-responsiveness	Hormone responsiveness
Os02t0828900-01	CGTCA-motif	CGTCA	711	5	-	Hordeum vulgare	cis-acting regulatory element involved in the MeJA-responsiveness	Hormone responsiveness
Os03t0151300-02	CGTCA-motif	CGTCA	373	5	-	Hordeum vulgare	cis-acting regulatory element involved in the MeJA-responsiveness	Hormone responsiveness
Os03t0151300-02	CGTCA-motif	CGTCA	844	5	-	Hordeum vulgare	cis-acting regulatory element involved in the MeJA-responsiveness	Hormone responsiveness
Os03t0151300-02	CGTCA-motif	CGTCA	1181	5	-	Hordeum vulgare	cis-acting regulatory element involved in the MeJA-responsiveness	Hormone responsiveness
Os03t0151300-02	CGTCA-motif	CGTCA	1281	5	+	Hordeum vulgare	cis-acting regulatory element involved in the MeJA-responsiveness	Hormone responsiveness
Os03t0168700-00	CGTCA-motif	CGTCA	590	5	+	Hordeum vulgare	cis-acting regulatory element involved in the MeJA-responsiveness	Hormone responsiveness
Os03t0168700-00	CGTCA-motif	CGTCA	924	5	+	Hordeum vulgare	cis-acting regulatory element involved in the MeJA-responsiveness	Hormone responsiveness
Os03t0168700-00	CGTCA-motif	CGTCA	1221	5	+	Hordeum vulgare	cis-acting regulatory element involved in the MeJA-responsiveness	Hormone responsiveness
Os03t0168700-00	CGTCA-motif	CGTCA	1365	5	+	Hordeum vulgare	cis-acting regulatory element involved in the MeJA-responsiveness	Hormone responsiveness
Os03t0168700-00	CGTCA-motif	CGTCA	1505	5	+	Hordeum vulgare	cis-acting regulatory element involved in the MeJA-responsiveness	Hormone responsiveness
Os03t0168700-00	CGTCA-motif	CGTCA	1754	5	-	Hordeum vulgare	cis-acting regulatory element involved in the MeJA-responsiveness	Hormone responsiveness
Os03t0177000-01	CGTCA-motif	CGTCA	631	5	-	Hordeum vulgare	cis-acting regulatory element involved in the MeJA-responsiveness	Hormone responsiveness
Os03t0177000-01	CGTCA-motif	CGTCA	1790	5	+	Hordeum vulgare	cis-acting regulatory element involved in the MeJA-responsiveness	Hormone responsiveness
Os03t0205800-00	CGTCA-motif	CGTCA	645	5	-	Hordeum vulgare	cis-acting regulatory element involved in the MeJA-responsiveness	Hormone responsiveness
Os03t0205800-00	CGTCA-motif	CGTCA	883	5	+	Hordeum vulgare	cis-acting regulatory element involved in the MeJA-responsiveness	Hormone responsiveness
Os03t0205800-00	CGTCA-motif	CGTCA	1703	5	+	Hordeum vulgare	cis-acting regulatory element involved in the MeJA-responsiveness	Hormone responsiveness
Os03t0320400-01	CGTCA-motif	CGTCA	33	5	+	Hordeum vulgare	cis-acting regulatory element involved in the MeJA-responsiveness	Hormone responsiveness
Os03t0320400-01	CGTCA-motif	CGTCA	227	5	+	Hordeum vulgare	cis-acting regulatory element involved in the MeJA-responsiveness	Hormone responsiveness
Os03t0320400-01	CGTCA-motif	CGTCA	792	5	-	Hordeum vulgare	cis-acting regulatory element involved in the MeJA-responsiveness	Hormone responsiveness
Os03t0320400-01	CGTCA-motif	CGTCA	1854	5	+	Hordeum vulgare	cis-acting regulatory element involved in the MeJA-responsiveness	Hormone responsiveness
Os03t0346700-01	CGTCA-motif	CGTCA	513	5	+	Hordeum vulgare	cis-acting regulatory element involved in the MeJA-responsiveness	Hormone responsiveness
Os03t0346700-01	CGTCA-motif	CGTCA	1597	5	-	Hordeum vulgare	cis-acting regulatory element involved in the MeJA-responsiveness	Hormone responsiveness
Os03t0346700-01	CGTCA-motif	CGTCA	1948	5	-	Hordeum vulgare	cis-acting regulatory element involved in the MeJA-responsiveness	Hormone responsiveness
Os03t0431200-00	CGTCA-motif	CGTCA	631	5	-	Hordeum vulgare	cis-acting regulatory element involved in the MeJA-responsiveness	Hormone responsiveness
Os03t0431200-00	CGTCA-motif	CGTCA	1959	5	-	Hordeum vulgare	cis-acting regulatory element involved in the MeJA-responsiveness	Hormone responsiveness
Os03t0699400-01	CGTCA-motif	CGTCA	1972	5	+	Hordeum vulgare	cis-acting regulatory element involved in the MeJA-responsiveness	Hormone responsiveness
Os03t0704200-01	CGTCA-motif	CGTCA	324	5	-	Hordeum vulgare	cis-acting regulatory element involved in the MeJA-responsiveness	Hormone responsiveness
Os03t0704200-01	CGTCA-motif	CGTCA	365	5	-	Hordeum vulgare	cis-acting regulatory element involved in the MeJA-responsiveness	Hormone responsiveness
Os03t0704200-01	CGTCA-motif	CGTCA	730	5	+	Hordeum vulgare	cis-acting regulatory element involved in the MeJA-responsiveness	Hormone responsiveness
Os03t0704200-01	CGTCA-motif	CGTCA	1341	5	+	Hordeum vulgare	cis-acting regulatory element involved in the MeJA-responsiveness	Hormone responsiveness
Os03t0704200-01	CGTCA-motif	CGTCA	1491	5	+	Hordeum vulgare	cis-acting regulatory element involved in the MeJA-responsiveness	Hormone responsiveness
Os03t0704200-01	CGTCA-motif	CGTCA	1955	5	+	Hordeum vulgare	cis-acting regulatory element involved in the MeJA-responsiveness	Hormone responsiveness
Os03t0704200-01	CGTCA-motif	CGTCA	1960	5	+	Hordeum vulgare	cis-acting regulatory element involved in the MeJA-responsiveness	Hormone responsiveness
Os03t0764000-00	CGTCA-motif	CGTCA	901	5	-	Hordeum vulgare	cis-acting regulatory element involved in the MeJA-responsiveness	Hormone responsiveness
Os04t0110300-02	CGTCA-motif	CGTCA	9	5	+	Hordeum vulgare	cis-acting regulatory element involved in the MeJA-responsiveness	Hormone responsiveness
Os04t0271000-01	CGTCA-motif	CGTCA	187	5	-	Hordeum vulgare	cis-acting regulatory element involved in the MeJA-responsiveness	Hormone responsiveness
Os04t0423600-01	CGTCA-motif	CGTCA	768	5	-	Hordeum vulgare	cis-acting regulatory element involved in the MeJA-responsiveness	Hormone responsiveness
Os04t0423600-01	CGTCA-motif	CGTCA	1606	5	+	Hordeum vulgare	cis-acting regulatory element involved in the MeJA-responsiveness	Hormone responsiveness
Os04t0429100-01	CGTCA-motif	CGTCA	36	5	+	Hordeum vulgare	cis-acting regulatory element involved in the MeJA-responsiveness	Hormone responsiveness
Os04t0429100-01	CGTCA-motif	CGTCA	175	5	+	Hordeum vulgare	cis-acting regulatory element involved in the MeJA-responsiveness	Hormone responsiveness
Os04t0429100-01	CGTCA-motif	CGTCA	524	5	+	Hordeum vulgare	cis-acting regulatory element involved in the MeJA-responsiveness	Hormone responsiveness
Os04t0429100-01	CGTCA-motif	CGTCA	617	5	-	Hordeum vulgare	cis-acting regulatory element involved in the MeJA-responsiveness	Hormone responsiveness
Os04t0429100-01	CGTCA-motif	CGTCA	1525	5	+	Hordeum vulgare	cis-acting regulatory element involved in the MeJA-responsiveness	Hormone responsiveness
Os04t0429100-01	CGTCA-motif	CGTCA	1616	5	-	Hordeum vulgare	cis-acting regulatory element involved in the MeJA-responsiveness	Hormone responsiveness
Os04t0429100-01	CGTCA-motif	CGTCA	1739	5	+	Hordeum vulgare	cis-acting regulatory element involved in the MeJA-responsiveness	Hormone responsiveness
Os04t0465500-02	CGTCA-motif	CGTCA	210	5	-	Hordeum vulgare	cis-acting regulatory element involved in the MeJA-responsiveness	Hormone responsiveness
Os04t0465500-02	CGTCA-motif	CGTCA	346	5	-	Hordeum vulgare	cis-acting regulatory element involved in the MeJA-responsiveness	Hormone responsiveness
Os04t0465500-02	CGTCA-motif	CGTCA	458	5	+	Hordeum vulgare	cis-acting regulatory element involved in the MeJA-responsiveness	Hormone responsiveness
Os04t0465500-02	CGTCA-motif	CGTCA	563	5	+	Hordeum vulgare	cis-acting regulatory element involved in the MeJA-responsiveness	Hormone responsiveness
Os04t0465500-02	CGTCA-motif	CGTCA	644	5	+	Hordeum vulgare	cis-acting regulatory element involved in the MeJA-responsiveness	Hormone responsiveness
Os04t0484900-01	CGTCA-motif	CGTCA	1121	5	+	Hordeum vulgare	cis-acting regulatory element involved in the MeJA-responsiveness	Hormone responsiveness
Os04t0484900-01	CGTCA-motif	CGTCA	1208	5	+	Hordeum vulgare	cis-acting regulatory element involved in the MeJA-responsiveness	Hormone responsiveness
Os04t0484900-01	CGTCA-motif	CGTCA	1320	5	-	Hordeum vulgare	cis-acting regulatory element involved in the MeJA-responsiveness	Hormone responsiveness
Os04t0544100-01	CGTCA-motif	CGTCA	1263	5	+	Hordeum vulgare	cis-acting regulatory element involved in the MeJA-responsiveness	Hormone responsiveness
Os04t0560300-01	CGTCA-motif	CGTCA	598	5	-	Hordeum vulgare	cis-acting regulatory element involved in the MeJA-responsiveness	Hormone responsiveness
Os04t0560300-01	CGTCA-motif	CGTCA	1436	5	+	Hordeum vulgare	cis-acting regulatory element involved in the MeJA-responsiveness	Hormone responsiveness
Os04t0629100-01	CGTCA-motif	CGTCA	955	5	-	Hordeum vulgare	cis-acting regulatory element involved in the MeJA-responsiveness	Hormone responsiveness
Os04t0629100-01	CGTCA-motif	CGTCA	1601	5	-	Hordeum vulgare	cis-acting regulatory element involved in the MeJA-responsiveness	Hormone responsiveness
Os04t0635800-01	CGTCA-motif	CGTCA	698	5	+	Hordeum vulgare	cis-acting regulatory element involved in the MeJA-responsiveness	Hormone responsiveness
Os04t0635800-01	CGTCA-motif	CGTCA	1177	5	+	Hordeum vulgare	cis-acting regulatory element involved in the MeJA-responsiveness	Hormone responsiveness
Os04t0677066-01	CGTCA-motif	CGTCA	604	5	-	Hordeum vulgare	cis-acting regulatory element involved in the MeJA-responsiveness	Hormone responsiveness
Os04t0677066-01	CGTCA-motif	CGTCA	705	5	-	Hordeum vulgare	cis-acting regulatory element involved in the MeJA-responsiveness	Hormone responsiveness
Os05t0196500-01	CGTCA-motif	CGTCA	1799	5	-	Hordeum vulgare	cis-acting regulatory element involved in the MeJA-responsiveness	Hormone responsiveness
Os05t0302300-01	CGTCA-motif	CGTCA	402	5	+	Hordeum vulgare	cis-acting regulatory element involved in the MeJA-responsiveness	Hormone responsiveness
Os05t0302300-01	CGTCA-motif	CGTCA	1437	5	+	Hordeum vulgare	cis-acting regulatory element involved in the MeJA-responsiveness	Hormone responsiveness
Os05t0302300-01	CGTCA-motif	CGTCA	1448	5	+	Hordeum vulgare	cis-acting regulatory element involved in the MeJA-responsiveness	Hormone responsiveness
Os05t0302300-01	CGTCA-motif	CGTCA	1842	5	-	Hordeum vulgare	cis-acting regulatory element involved in the MeJA-responsiveness	Hormone responsiveness
Os05t0440250-01	CGTCA-motif	CGTCA	798	5	-	Hordeum vulgare	cis-acting regulatory element involved in the MeJA-responsiveness	Hormone responsiveness
Os05t0440250-01	CGTCA-motif	CGTCA	995	5	-	Hordeum vulgare	cis-acting regulatory element involved in the MeJA-responsiveness	Hormone responsiveness
Os05t0440250-01	CGTCA-motif	CGTCA	1183	5	-	Hordeum vulgare	cis-acting regulatory element involved in the MeJA-responsiveness	Hormone responsiveness
Os05t0440250-01	CGTCA-motif	CGTCA	1555	5	-	Hordeum vulgare	cis-acting regulatory element involved in the MeJA-responsiveness	Hormone responsiveness
Os05t0440300-01	CGTCA-motif	CGTCA	629	5	+	Hordeum vulgare	cis-acting regulatory element involved in the MeJA-responsiveness	Hormone responsiveness
Os05t0440300-01	CGTCA-motif	CGTCA	1396	5	+	Hordeum vulgare	cis-acting regulatory element involved in the MeJA-responsiveness	Hormone responsiveness
Os05t0440300-01	CGTCA-motif	CGTCA	1644	5	-	Hordeum vulgare	cis-acting regulatory element involved in the MeJA-responsiveness	Hormone responsiveness
Os05t0440632-00	CGTCA-motif	CGTCA	500	5	+	Hordeum vulgare	cis-acting regulatory element involved in the MeJA-responsiveness	Hormone responsiveness
Os05t0440632-00	CGTCA-motif	CGTCA	748	5	-	Hordeum vulgare	cis-acting regulatory element involved in the MeJA-responsiveness	Hormone responsiveness
Os05t0440632-00	CGTCA-motif	CGTCA	1304	5	+	Hordeum vulgare	cis-acting regulatory element involved in the MeJA-responsiveness	Hormone responsiveness
Os05t0440632-00	CGTCA-motif	CGTCA	1594	5	-	Hordeum vulgare	cis-acting regulatory element involved in the MeJA-responsiveness	Hormone responsiveness
Os05t0481000-01	CGTCA-motif	CGTCA	488	5	+	Hordeum vulgare	cis-acting regulatory element involved in the MeJA-responsiveness	Hormone responsiveness
Os05t0490700-01	CGTCA-motif	CGTCA	692	5	-	Hordeum vulgare	cis-acting regulatory element involved in the MeJA-responsiveness	Hormone responsiveness
Os05t0490700-01	CGTCA-motif	CGTCA	1041	5	+	Hordeum vulgare	cis-acting regulatory element involved in the MeJA-responsiveness	Hormone responsiveness
Os05t0490700-01	CGTCA-motif	CGTCA	1133	5	-	Hordeum vulgare	cis-acting regulatory element involved in the MeJA-responsiveness	Hormone responsiveness
Os05t0490700-01	CGTCA-motif	CGTCA	1975	5	+	Hordeum vulgare	cis-acting regulatory element involved in the MeJA-responsiveness	Hormone responsiveness
Os05t0587200-02	CGTCA-motif	CGTCA	1564	5	+	Hordeum vulgare	cis-acting regulatory element involved in the MeJA-responsiveness	Hormone responsiveness
Os05t0597100-01	CGTCA-motif	CGTCA	1905	5	-	Hordeum vulgare	cis-acting regulatory element involved in the MeJA-responsiveness	Hormone responsiveness
Os06t0105500-01	CGTCA-motif	CGTCA	333	5	-	Hordeum vulgare	cis-acting regulatory element involved in the MeJA-responsiveness	Hormone responsiveness
Os06t0105500-01	CGTCA-motif	CGTCA	455	5	-	Hordeum vulgare	cis-acting regulatory element involved in the MeJA-responsiveness	Hormone responsiveness
Os06t0105500-01	CGTCA-motif	CGTCA	1340	5	-	Hordeum vulgare	cis-acting regulatory element involved in the MeJA-responsiveness	Hormone responsiveness
Os06t0127200-01	CGTCA-motif	CGTCA	821	5	+	Hordeum vulgare	cis-acting regulatory element involved in the MeJA-responsiveness	Hormone responsiveness
Os06t0127200-01	CGTCA-motif	CGTCA	1092	5	-	Hordeum vulgare	cis-acting regulatory element involved in the MeJA-responsiveness	Hormone responsiveness
Os06t0127200-01	CGTCA-motif	CGTCA	1788	5	-	Hordeum vulgare	cis-acting regulatory element involved in the MeJA-responsiveness	Hormone responsiveness
Os06t0142800-01	CGTCA-motif	CGTCA	577	5	+	Hordeum vulgare	cis-acting regulatory element involved in the MeJA-responsiveness	Hormone responsiveness
Os06t0275500-01	CGTCA-motif	CGTCA	616	5	-	Hordeum vulgare	cis-acting regulatory element involved in the MeJA-responsiveness	Hormone responsiveness
Os06t0275500-01	CGTCA-motif	CGTCA	1693	5	-	Hordeum vulgare	cis-acting regulatory element involved in the MeJA-responsiveness	Hormone responsiveness
Os06t0275500-01	CGTCA-motif	CGTCA	1720	5	+	Hordeum vulgare	cis-acting regulatory element involved in the MeJA-responsiveness	Hormone responsiveness
Os06t0275500-01	CGTCA-motif	CGTCA	1843	5	+	Hordeum vulgare	cis-acting regulatory element involved in the MeJA-responsiveness	Hormone responsiveness
Os06t0571100-01	CGTCA-motif	CGTCA	114	5	+	Hordeum vulgare	cis-acting regulatory element involved in the MeJA-responsiveness	Hormone responsiveness
Os06t0571100-01	CGTCA-motif	CGTCA	196	5	-	Hordeum vulgare	cis-acting regulatory element involved in the MeJA-responsiveness	Hormone responsiveness
Os06t0571100-01	CGTCA-motif	CGTCA	1776	5	+	Hordeum vulgare	cis-acting regulatory element involved in the MeJA-responsiveness	Hormone responsiveness
Os06t0645700-01	CGTCA-motif	CGTCA	1668	5	+	Hordeum vulgare	cis-acting regulatory element involved in the MeJA-responsiveness	Hormone responsiveness
Os06t0645700-01	CGTCA-motif	CGTCA	1946	5	-	Hordeum vulgare	cis-acting regulatory element involved in the MeJA-responsiveness	Hormone responsiveness
Os06t0650300-01	CGTCA-motif	CGTCA	113	5	-	Hordeum vulgare	cis-acting regulatory element involved in the MeJA-responsiveness	Hormone responsiveness
Os06t0650300-01	CGTCA-motif	CGTCA	501	5	-	Hordeum vulgare	cis-acting regulatory element involved in the MeJA-responsiveness	Hormone responsiveness
Os06t0704800-00	CGTCA-motif	CGTCA	447	5	-	Hordeum vulgare	cis-acting regulatory element involved in the MeJA-responsiveness	Hormone responsiveness
Os06t0704800-00	CGTCA-motif	CGTCA	781	5	-	Hordeum vulgare	cis-acting regulatory element involved in the MeJA-responsiveness	Hormone responsiveness
Os06t0731600-00	CGTCA-motif	CGTCA	1327	5	-	Hordeum vulgare	cis-acting regulatory element involved in the MeJA-responsiveness	Hormone responsiveness
Os06t0731600-00	CGTCA-motif	CGTCA	1652	5	-	Hordeum vulgare	cis-acting regulatory element involved in the MeJA-responsiveness	Hormone responsiveness
Os06t0731600-00	CGTCA-motif	CGTCA	1747	5	-	Hordeum vulgare	cis-acting regulatory element involved in the MeJA-responsiveness	Hormone responsiveness
Os07t0116600-00	CGTCA-motif	CGTCA	262	5	-	Hordeum vulgare	cis-acting regulatory element involved in the MeJA-responsiveness	Hormone responsiveness
Os07t0116600-00	CGTCA-motif	CGTCA	676	5	-	Hordeum vulgare	cis-acting regulatory element involved in the MeJA-responsiveness	Hormone responsiveness
Os07t0164100-01	CGTCA-motif	CGTCA	75	5	+	Hordeum vulgare	cis-acting regulatory element involved in the MeJA-responsiveness	Hormone responsiveness
Os07t0164100-01	CGTCA-motif	CGTCA	1213	5	+	Hordeum vulgare	cis-acting regulatory element involved in the MeJA-responsiveness	Hormone responsiveness
Os07t0164100-01	CGTCA-motif	CGTCA	1232	5	-	Hordeum vulgare	cis-acting regulatory element involved in the MeJA-responsiveness	Hormone responsiveness
Os07t0164100-01	CGTCA-motif	CGTCA	1526	5	-	Hordeum vulgare	cis-acting regulatory element involved in the MeJA-responsiveness	Hormone responsiveness
Os07t0264800-01	CGTCA-motif	CGTCA	990	5	+	Hordeum vulgare	cis-acting regulatory element involved in the MeJA-responsiveness	Hormone responsiveness
Os07t0435900-01	CGTCA-motif	CGTCA	1629	5	+	Hordeum vulgare	cis-acting regulatory element involved in the MeJA-responsiveness	Hormone responsiveness
Os07t0435900-01	CGTCA-motif	CGTCA	1720	5	+	Hordeum vulgare	cis-acting regulatory element involved in the MeJA-responsiveness	Hormone responsiveness
Os07t0471100-01	CGTCA-motif	CGTCA	184	5	+	Hordeum vulgare	cis-acting regulatory element involved in the MeJA-responsiveness	Hormone responsiveness
Os07t0471100-01	CGTCA-motif	CGTCA	1142	5	+	Hordeum vulgare	cis-acting regulatory element involved in the MeJA-responsiveness	Hormone responsiveness
Os07t0471100-01	CGTCA-motif	CGTCA	1305	5	+	Hordeum vulgare	cis-acting regulatory element involved in the MeJA-responsiveness	Hormone responsiveness
Os07t0602200-01	CGTCA-motif	CGTCA	935	5	-	Hordeum vulgare	cis-acting regulatory element involved in the MeJA-responsiveness	Hormone responsiveness
Os07t0602200-01	CGTCA-motif	CGTCA	1104	5	+	Hordeum vulgare	cis-acting regulatory element involved in the MeJA-responsiveness	Hormone responsiveness
Os07t0626600-01	CGTCA-motif	CGTCA	288	5	-	Hordeum vulgare	cis-acting regulatory element involved in the MeJA-responsiveness	Hormone responsiveness
Os07t0626600-01	CGTCA-motif	CGTCA	357	5	-	Hordeum vulgare	cis-acting regulatory element involved in the MeJA-responsiveness	Hormone responsiveness
Os07t0626600-01	CGTCA-motif	CGTCA	589	5	-	Hordeum vulgare	cis-acting regulatory element involved in the MeJA-responsiveness	Hormone responsiveness
Os07t0626600-01	CGTCA-motif	CGTCA	1153	5	+	Hordeum vulgare	cis-acting regulatory element involved in the MeJA-responsiveness	Hormone responsiveness
Os07t0626600-01	CGTCA-motif	CGTCA	1164	5	+	Hordeum vulgare	cis-acting regulatory element involved in the MeJA-responsiveness	Hormone responsiveness
Os07t0640000-01	CGTCA-motif	CGTCA	1144	5	+	Hordeum vulgare	cis-acting regulatory element involved in the MeJA-responsiveness	Hormone responsiveness
Os07t0640000-01	CGTCA-motif	CGTCA	1814	5	-	Hordeum vulgare	cis-acting regulatory element involved in the MeJA-responsiveness	Hormone responsiveness
Os07t0671700-01	CGTCA-motif	CGTCA	1923	5	+	Hordeum vulgare	cis-acting regulatory element involved in the MeJA-responsiveness	Hormone responsiveness
Os08t0102000-01	CGTCA-motif	CGTCA	220	5	+	Hordeum vulgare	cis-acting regulatory element involved in the MeJA-responsiveness	Hormone responsiveness
Os08t0102000-01	CGTCA-motif	CGTCA	242	5	+	Hordeum vulgare	cis-acting regulatory element involved in the MeJA-responsiveness	Hormone responsiveness
Os08t0102000-01	CGTCA-motif	CGTCA	789	5	+	Hordeum vulgare	cis-acting regulatory element involved in the MeJA-responsiveness	Hormone responsiveness
Os08t0102000-01	CGTCA-motif	CGTCA	935	5	-	Hordeum vulgare	cis-acting regulatory element involved in the MeJA-responsiveness	Hormone responsiveness
Os08t0143400-01	CGTCA-motif	CGTCA	722	5	-	Hordeum vulgare	cis-acting regulatory element involved in the MeJA-responsiveness	Hormone responsiveness
Os08t0143400-01	CGTCA-motif	CGTCA	902	5	-	Hordeum vulgare	cis-acting regulatory element involved in the MeJA-responsiveness	Hormone responsiveness
Os08t0143400-01	CGTCA-motif	CGTCA	1667	5	-	Hordeum vulgare	cis-acting regulatory element involved in the MeJA-responsiveness	Hormone responsiveness
Os08t0143400-01	CGTCA-motif	CGTCA	1747	5	-	Hordeum vulgare	cis-acting regulatory element involved in the MeJA-responsiveness	Hormone responsiveness
Os08t0143400-01	CGTCA-motif	CGTCA	1929	5	-	Hordeum vulgare	cis-acting regulatory element involved in the MeJA-responsiveness	Hormone responsiveness
Os08t0180100-01	CGTCA-motif	CGTCA	1037	5	+	Hordeum vulgare	cis-acting regulatory element involved in the MeJA-responsiveness	Hormone responsiveness
Os08t0180100-01	CGTCA-motif	CGTCA	1265	5	-	Hordeum vulgare	cis-acting regulatory element involved in the MeJA-responsiveness	Hormone responsiveness
Os08t0205300-01	CGTCA-motif	CGTCA	1451	5	-	Hordeum vulgare	cis-acting regulatory element involved in the MeJA-responsiveness	Hormone responsiveness
Os08t0205300-01	CGTCA-motif	CGTCA	1745	5	+	Hordeum vulgare	cis-acting regulatory element involved in the MeJA-responsiveness	Hormone responsiveness
Os08t0244400-01	CGTCA-motif	CGTCA	128	5	-	Hordeum vulgare	cis-acting regulatory element involved in the MeJA-responsiveness	Hormone responsiveness
Os08t0244400-01	CGTCA-motif	CGTCA	247	5	-	Hordeum vulgare	cis-acting regulatory element involved in the MeJA-responsiveness	Hormone responsiveness
Os08t0344100-01	CGTCA-motif	CGTCA	238	5	-	Hordeum vulgare	cis-acting regulatory element involved in the MeJA-responsiveness	Hormone responsiveness
Os08t0344100-01	CGTCA-motif	CGTCA	1896	5	-	Hordeum vulgare	cis-acting regulatory element involved in the MeJA-responsiveness	Hormone responsiveness
Os08t0400200-00	CGTCA-motif	CGTCA	327	5	+	Hordeum vulgare	cis-acting regulatory element involved in the MeJA-responsiveness	Hormone responsiveness
Os08t0400200-00	CGTCA-motif	CGTCA	341	5	+	Hordeum vulgare	cis-acting regulatory element involved in the MeJA-responsiveness	Hormone responsiveness
Os08t0400200-00	CGTCA-motif	CGTCA	463	5	+	Hordeum vulgare	cis-acting regulatory element involved in the MeJA-responsiveness	Hormone responsiveness
Os08t0400200-00	CGTCA-motif	CGTCA	511	5	-	Hordeum vulgare	cis-acting regulatory element involved in the MeJA-responsiveness	Hormone responsiveness
Os08t0400200-00	CGTCA-motif	CGTCA	988	5	-	Hordeum vulgare	cis-acting regulatory element involved in the MeJA-responsiveness	Hormone responsiveness
Os08t0565700-01	CGTCA-motif	CGTCA	1325	5	-	Hordeum vulgare	cis-acting regulatory element involved in the MeJA-responsiveness	Hormone responsiveness
Os08t0565700-01	CGTCA-motif	CGTCA	1484	5	-	Hordeum vulgare	cis-acting regulatory element involved in the MeJA-responsiveness	Hormone responsiveness
Os09t0307800-01	CGTCA-motif	CGTCA	877	5	+	Hordeum vulgare	cis-acting regulatory element involved in the MeJA-responsiveness	Hormone responsiveness
Os09t0307800-01	CGTCA-motif	CGTCA	899	5	-	Hordeum vulgare	cis-acting regulatory element involved in the MeJA-responsiveness	Hormone responsiveness
Os09t0347800-01	CGTCA-motif	CGTCA	705	5	+	Hordeum vulgare	cis-acting regulatory element involved in the MeJA-responsiveness	Hormone responsiveness
Os09t0347800-01	CGTCA-motif	CGTCA	1759	5	-	Hordeum vulgare	cis-acting regulatory element involved in the MeJA-responsiveness	Hormone responsiveness
Os09t0359800-01	CGTCA-motif	CGTCA	768	5	-	Hordeum vulgare	cis-acting regulatory element involved in the MeJA-responsiveness	Hormone responsiveness
Os09t0362900-01	CGTCA-motif	CGTCA	1462	5	-	Hordeum vulgare	cis-acting regulatory element involved in the MeJA-responsiveness	Hormone responsiveness
Os09t0393200-01	CGTCA-motif	CGTCA	463	5	-	Hordeum vulgare	cis-acting regulatory element involved in the MeJA-responsiveness	Hormone responsiveness
Os09t0411650-01	CGTCA-motif	CGTCA	792	5	-	Hordeum vulgare	cis-acting regulatory element involved in the MeJA-responsiveness	Hormone responsiveness
Os09t0411650-01	CGTCA-motif	CGTCA	1918	5	-	Hordeum vulgare	cis-acting regulatory element involved in the MeJA-responsiveness	Hormone responsiveness
Os09t0411650-01	CGTCA-motif	CGTCA	1927	5	-	Hordeum vulgare	cis-acting regulatory element involved in the MeJA-responsiveness	Hormone responsiveness
Os09t0488000-01	CGTCA-motif	CGTCA	600	5	+	Hordeum vulgare	cis-acting regulatory element involved in the MeJA-responsiveness	Hormone responsiveness
Os09t0488000-01	CGTCA-motif	CGTCA	1524	5	-	Hordeum vulgare	cis-acting regulatory element involved in the MeJA-responsiveness	Hormone responsiveness
Os09t0556700-01	CGTCA-motif	CGTCA	1500	5	+	Hordeum vulgare	cis-acting regulatory element involved in the MeJA-responsiveness	Hormone responsiveness
Os10t0410700-01	CGTCA-motif	CGTCA	350	5	-	Hordeum vulgare	cis-acting regulatory element involved in the MeJA-responsiveness	Hormone responsiveness
Os10t0489100-01	CGTCA-motif	CGTCA	852	5	-	Hordeum vulgare	cis-acting regulatory element involved in the MeJA-responsiveness	Hormone responsiveness
Os10t0489100-01	CGTCA-motif	CGTCA	895	5	-	Hordeum vulgare	cis-acting regulatory element involved in the MeJA-responsiveness	Hormone responsiveness
Os10t0489100-01	CGTCA-motif	CGTCA	1335	5	+	Hordeum vulgare	cis-acting regulatory element involved in the MeJA-responsiveness	Hormone responsiveness
Os10t0489100-01	CGTCA-motif	CGTCA	1426	5	+	Hordeum vulgare	cis-acting regulatory element involved in the MeJA-responsiveness	Hormone responsiveness
Os10t0489100-01	CGTCA-motif	CGTCA	1994	5	-	Hordeum vulgare	cis-acting regulatory element involved in the MeJA-responsiveness	Hormone responsiveness
Os10t0500400-01	CGTCA-motif	CGTCA	699	5	+	Hordeum vulgare	cis-acting regulatory element involved in the MeJA-responsiveness	Hormone responsiveness
Os10t0500400-01	CGTCA-motif	CGTCA	1480	5	+	Hordeum vulgare	cis-acting regulatory element involved in the MeJA-responsiveness	Hormone responsiveness
Os10t0506800-01	CGTCA-motif	CGTCA	695	5	-	Hordeum vulgare	cis-acting regulatory element involved in the MeJA-responsiveness	Hormone responsiveness
Os10t0506800-01	CGTCA-motif	CGTCA	1271	5	+	Hordeum vulgare	cis-acting regulatory element involved in the MeJA-responsiveness	Hormone responsiveness
Os10t0506800-01	CGTCA-motif	CGTCA	1629	5	+	Hordeum vulgare	cis-acting regulatory element involved in the MeJA-responsiveness	Hormone responsiveness
Os10t0532100-01	CGTCA-motif	CGTCA	1193	5	+	Hordeum vulgare	cis-acting regulatory element involved in the MeJA-responsiveness	Hormone responsiveness
Os10t0577600-01	CGTCA-motif	CGTCA	443	5	+	Hordeum vulgare	cis-acting regulatory element involved in the MeJA-responsiveness	Hormone responsiveness
Os10t0577600-01	CGTCA-motif	CGTCA	1483	5	+	Hordeum vulgare	cis-acting regulatory element involved in the MeJA-responsiveness	Hormone responsiveness
Os10t0577600-01	CGTCA-motif	CGTCA	1509	5	+	Hordeum vulgare	cis-acting regulatory element involved in the MeJA-responsiveness	Hormone responsiveness
Os10t0577600-01	CGTCA-motif	CGTCA	1909	5	-	Hordeum vulgare	cis-acting regulatory element involved in the MeJA-responsiveness	Hormone responsiveness
Os11t0131600-00	CGTCA-motif	CGTCA	98	5	-	Hordeum vulgare	cis-acting regulatory element involved in the MeJA-responsiveness	Hormone responsiveness
Os11t0131600-00	CGTCA-motif	CGTCA	1680	5	+	Hordeum vulgare	cis-acting regulatory element involved in the MeJA-responsiveness	Hormone responsiveness
Os11t0183700-01	CGTCA-motif	CGTCA	1316	5	-	Hordeum vulgare	cis-acting regulatory element involved in the MeJA-responsiveness	Hormone responsiveness
Os11t0200000-01	CGTCA-motif	CGTCA	1864	5	-	Hordeum vulgare	cis-acting regulatory element involved in the MeJA-responsiveness	Hormone responsiveness
Os11t0201400-00	CGTCA-motif	CGTCA	1201	5	-	Hordeum vulgare	cis-acting regulatory element involved in the MeJA-responsiveness	Hormone responsiveness
Os11t0525800-02	CGTCA-motif	CGTCA	77	5	-	Hordeum vulgare	cis-acting regulatory element involved in the MeJA-responsiveness	Hormone responsiveness
Os11t0525800-02	CGTCA-motif	CGTCA	477	5	+	Hordeum vulgare	cis-acting regulatory element involved in the MeJA-responsiveness	Hormone responsiveness
Os11t0525800-02	CGTCA-motif	CGTCA	1485	5	-	Hordeum vulgare	cis-acting regulatory element involved in the MeJA-responsiveness	Hormone responsiveness
Os11t0525800-02	CGTCA-motif	CGTCA	1488	5	+	Hordeum vulgare	cis-acting regulatory element involved in the MeJA-responsiveness	Hormone responsiveness
Os11t0525800-02	CGTCA-motif	CGTCA	1563	5	+	Hordeum vulgare	cis-acting regulatory element involved in the MeJA-responsiveness	Hormone responsiveness
Os11t0525800-02	CGTCA-motif	CGTCA	1981	5	-	Hordeum vulgare	cis-acting regulatory element involved in the MeJA-responsiveness	Hormone responsiveness
Os11t0602200-01	CGTCA-motif	CGTCA	1871	5	-	Hordeum vulgare	cis-acting regulatory element involved in the MeJA-responsiveness	Hormone responsiveness
Os11t0602200-01	CGTCA-motif	CGTCA	1924	5	-	Hordeum vulgare	cis-acting regulatory element involved in the MeJA-responsiveness	Hormone responsiveness
Os12t0128450-00	CGTCA-motif	CGTCA	1057	5	-	Hordeum vulgare	cis-acting regulatory element involved in the MeJA-responsiveness	Hormone responsiveness
Os12t0128450-00	CGTCA-motif	CGTCA	1406	5	+	Hordeum vulgare	cis-acting regulatory element involved in the MeJA-responsiveness	Hormone responsiveness
Os12t0128600-01	CGTCA-motif	CGTCA	104	5	+	Hordeum vulgare	cis-acting regulatory element involved in the MeJA-responsiveness	Hormone responsiveness
Os12t0128600-01	CGTCA-motif	CGTCA	1151	5	+	Hordeum vulgare	cis-acting regulatory element involved in the MeJA-responsiveness	Hormone responsiveness
Os12t0128600-01	CGTCA-motif	CGTCA	1625	5	+	Hordeum vulgare	cis-acting regulatory element involved in the MeJA-responsiveness	Hormone responsiveness
Os12t0176700-00	CGTCA-motif	CGTCA	393	5	+	Hordeum vulgare	cis-acting regulatory element involved in the MeJA-responsiveness	Hormone responsiveness
Os12t0179800-01	CGTCA-motif	CGTCA	1256	5	+	Hordeum vulgare	cis-acting regulatory element involved in the MeJA-responsiveness	Hormone responsiveness
Os12t0179800-01	CGTCA-motif	CGTCA	1932	5	-	Hordeum vulgare	cis-acting regulatory element involved in the MeJA-responsiveness	Hormone responsiveness
Os12t0279100-01	CGTCA-motif	CGTCA	355	5	+	Hordeum vulgare	cis-acting regulatory element involved in the MeJA-responsiveness	Hormone responsiveness
Os12t0613200-02	CGTCA-motif	CGTCA	6	5	-	Hordeum vulgare	cis-acting regulatory element involved in the MeJA-responsiveness	Hormone responsiveness
Os12t0613200-02	CGTCA-motif	CGTCA	49	5	-	Hordeum vulgare	cis-acting regulatory element involved in the MeJA-responsiveness	Hormone responsiveness
Os12t0613200-02	CGTCA-motif	CGTCA	139	5	-	Hordeum vulgare	cis-acting regulatory element involved in the MeJA-responsiveness	Hormone responsiveness
Os12t0613200-02	CGTCA-motif	CGTCA	258	5	+	Hordeum vulgare	cis-acting regulatory element involved in the MeJA-responsiveness	Hormone responsiveness
Os12t0613200-02	CGTCA-motif	CGTCA	927	5	+	Hordeum vulgare	cis-acting regulatory element involved in the MeJA-responsiveness	Hormone responsiveness
Os01t0708100-01	circadian	CAAAGATATC	316	9	+	Lycopersicon esculentum	cis-acting regulatory element involved in circadian control	Growth and development responsiveness
Os02t0137500-01	circadian	CAAAGATATC	451	9	-	Lycopersicon esculentum	cis-acting regulatory element involved in circadian control	Growth and development responsiveness
Os02t0180400-00	circadian	CAAAGATATC	1576	9	+	Lycopersicon esculentum	cis-acting regulatory element involved in circadian control	Growth and development responsiveness
Os02t0194000-02	circadian	CAAAGATATC	117	9	+	Lycopersicon esculentum	cis-acting regulatory element involved in circadian control	Growth and development responsiveness
Os02t0194000-02	circadian	CAAAGATATC	540	10	-	Lycopersicon esculentum	cis-acting regulatory element involved in circadian control	Growth and development responsiveness
Os03t0431200-00	circadian	CAAAGATATC	1931	9	+	Lycopersicon esculentum	cis-acting regulatory element involved in circadian control	Growth and development responsiveness
Os03t0764000-00	circadian	CAAAGATATC	930	9	+	Lycopersicon esculentum	cis-acting regulatory element involved in circadian control	Growth and development responsiveness
Os04t0110300-02	circadian	CAAAGATATC	461	9	-	Lycopersicon esculentum	cis-acting regulatory element involved in circadian control	Growth and development responsiveness
Os04t0409600-01	circadian	CAAAGATATC	303	10	-	Lycopersicon esculentum	cis-acting regulatory element involved in circadian control	Growth and development responsiveness
Os04t0480300-01	circadian	CAAAGATATC	1059	9	+	Lycopersicon esculentum	cis-acting regulatory element involved in circadian control	Growth and development responsiveness
Os04t0544100-01	circadian	CAAAGATATC	594	9	-	Lycopersicon esculentum	cis-acting regulatory element involved in circadian control	Growth and development responsiveness
Os04t0544100-01	circadian	CAAAGATATC	1586	9	-	Lycopersicon esculentum	cis-acting regulatory element involved in circadian control	Growth and development responsiveness
Os04t0629100-01	circadian	CAAAGATATC	171	9	+	Lycopersicon esculentum	cis-acting regulatory element involved in circadian control	Growth and development responsiveness
Os05t0490700-01	circadian	CAAAGATATC	1868	9	+	Lycopersicon esculentum	cis-acting regulatory element involved in circadian control	Growth and development responsiveness
Os06t0127200-01	circadian	CAAAGATATC	1836	9	-	Lycopersicon esculentum	cis-acting regulatory element involved in circadian control	Growth and development responsiveness
Os06t0731600-00	circadian	CAAAGATATC	754	9	+	Lycopersicon esculentum	cis-acting regulatory element involved in circadian control	Growth and development responsiveness
Os08t0143400-01	circadian	CAAAGATATC	345	9	+	Lycopersicon esculentum	cis-acting regulatory element involved in circadian control	Growth and development responsiveness
Os09t0134500-02	circadian	CAAAGATATC	104	9	-	Lycopersicon esculentum	cis-acting regulatory element involved in circadian control	Growth and development responsiveness
Os09t0488000-01	circadian	CAAAGATATC	950	9	+	Lycopersicon esculentum	cis-acting regulatory element involved in circadian control	Growth and development responsiveness
Os10t0415900-01	circadian	CAAAGATATC	680	9	+	Lycopersicon esculentum	cis-acting regulatory element involved in circadian control	Growth and development responsiveness
Os10t0415900-01	circadian	CAAAGATATC	1162	9	-	Lycopersicon esculentum	cis-acting regulatory element involved in circadian control	Growth and development responsiveness
Os10t0506800-01	circadian	CAAAGATATC	1033	9	-	Lycopersicon esculentum	cis-acting regulatory element involved in circadian control	Growth and development responsiveness
Os11t0183700-01	circadian	CAAAGATATC	144	9	-	Lycopersicon esculentum	cis-acting regulatory element involved in circadian control	Growth and development responsiveness
Os11t0183700-01	circadian	CAAAGATATC	1257	9	-	Lycopersicon esculentum	cis-acting regulatory element involved in circadian control	Growth and development responsiveness
Os11t0201400-00	circadian	CAAAGATATC	246	9	+	Lycopersicon esculentum	cis-acting regulatory element involved in circadian control	Growth and development responsiveness
Os12t0176700-00	circadian	CAAAGATATC	1273	9	+	Lycopersicon esculentum	cis-acting regulatory element involved in circadian control	Growth and development responsiveness
Os12t0179800-01	circadian	CAAAGATATC	1590	9	-	Lycopersicon esculentum	cis-acting regulatory element involved in circadian control	Growth and development responsiveness
LOC_Os01g40400	DRE core	GCCGAC	1522	6	-	Arabidopsis thaliana		Stress responsiveness
Os01t0218800-01	DRE core	GCCGAC	1807	6	+	Arabidopsis thaliana		Stress responsiveness
Os01t0546900-01	DRE core	GCCGAC	898	6	-	Arabidopsis thaliana		Stress responsiveness
Os01t0546900-01	DRE core	GCCGAC	1027	6	+	Arabidopsis thaliana		Stress responsiveness
Os01t0546900-01	DRE core	GCCGAC	1819	6	+	Arabidopsis thaliana		Stress responsiveness
Os01t0610400-01	DRE core	GCCGAC	1321	6	+	Arabidopsis thaliana		Stress responsiveness
Os01t0610400-01	DRE core	GCCGAC	1347	6	+	Arabidopsis thaliana		Stress responsiveness
Os01t0879500-01	DRE core	GCCGAC	1085	6	+	Arabidopsis thaliana		Stress responsiveness
Os01t0909100-01	DRE core	GCCGAC	230	6	+	Arabidopsis thaliana		Stress responsiveness
Os01t0909100-01	DRE core	GCCGAC	1054	6	+	Arabidopsis thaliana		Stress responsiveness
Os01t0909100-01	DRE core	GCCGAC	1301	6	-	Arabidopsis thaliana		Stress responsiveness
Os01t0927000-01	DRE core	GCCGAC	173	6	-	Arabidopsis thaliana		Stress responsiveness
Os01t0927000-01	DRE core	GCCGAC	1791	6	+	Arabidopsis thaliana		Stress responsiveness
Os01t0976450-00	DRE core	GCCGAC	717	6	-	Arabidopsis thaliana		Stress responsiveness
Os02t0139200-01	DRE core	GCCGAC	1988	6	+	Arabidopsis thaliana		Stress responsiveness
Os02t0611300-01	DRE core	GCCGAC	233	6	+	Arabidopsis thaliana		Stress responsiveness
Os02t0611300-01	DRE core	GCCGAC	501	6	-	Arabidopsis thaliana		Stress responsiveness
Os02t0621100-01	DRE core	GCCGAC	919	6	-	Arabidopsis thaliana		Stress responsiveness
Os02t0725200-01	DRE core	GCCGAC	1098	6	-	Arabidopsis thaliana		Stress responsiveness
Os02t0772300-01	DRE core	GCCGAC	273	6	+	Arabidopsis thaliana		Stress responsiveness
Os02t0772300-01	DRE core	GCCGAC	389	6	-	Arabidopsis thaliana		Stress responsiveness
Os02t0772300-01	DRE core	GCCGAC	884	6	+	Arabidopsis thaliana		Stress responsiveness
Os03t0151300-02	DRE core	GCCGAC	1916	6	+	Arabidopsis thaliana		Stress responsiveness
Os03t0151600-01	DRE core	GCCGAC	234	6	+	Arabidopsis thaliana		Stress responsiveness
Os03t0177000-01	DRE core	GCCGAC	127	6	+	Arabidopsis thaliana		Stress responsiveness
Os03t0177000-01	DRE core	GCCGAC	1843	6	+	Arabidopsis thaliana		Stress responsiveness
Os03t0205800-00	DRE core	GCCGAC	939	6	+	Arabidopsis thaliana		Stress responsiveness
Os03t0205800-00	DRE core	GCCGAC	1166	6	+	Arabidopsis thaliana		Stress responsiveness
Os03t0307800-01	DRE core	GCCGAC	1467	6	-	Arabidopsis thaliana		Stress responsiveness
Os03t0307800-01	DRE core	GCCGAC	1905	6	-	Arabidopsis thaliana		Stress responsiveness
Os03t0320400-01	DRE core	GCCGAC	478	6	+	Arabidopsis thaliana		Stress responsiveness
Os03t0430400-01	DRE core	GCCGAC	148	6	-	Arabidopsis thaliana		Stress responsiveness
Os03t0430400-01	DRE core	GCCGAC	1957	6	+	Arabidopsis thaliana		Stress responsiveness
Os03t0699400-01	DRE core	GCCGAC	19	6	+	Arabidopsis thaliana		Stress responsiveness
Os03t0704200-01	DRE core	GCCGAC	1404	6	-	Arabidopsis thaliana		Stress responsiveness
Os03t0704200-01	DRE core	GCCGAC	1730	6	+	Arabidopsis thaliana		Stress responsiveness
Os04t0110300-02	DRE core	GCCGAC	265	6	-	Arabidopsis thaliana		Stress responsiveness
Os04t0271000-01	DRE core	GCCGAC	632	6	+	Arabidopsis thaliana		Stress responsiveness
Os04t0271000-01	DRE core	GCCGAC	972	6	+	Arabidopsis thaliana		Stress responsiveness
Os04t0423600-01	DRE core	GCCGAC	746	6	-	Arabidopsis thaliana		Stress responsiveness
Os04t0423600-01	DRE core	GCCGAC	1175	6	+	Arabidopsis thaliana		Stress responsiveness
Os04t0429100-01	DRE core	GCCGAC	756	6	+	Arabidopsis thaliana		Stress responsiveness
Os04t0429100-01	DRE core	GCCGAC	1368	6	+	Arabidopsis thaliana		Stress responsiveness
Os04t0465500-02	DRE core	GCCGAC	413	6	-	Arabidopsis thaliana		Stress responsiveness
Os04t0480300-01	DRE core	GCCGAC	161	6	-	Arabidopsis thaliana		Stress responsiveness
Os04t0544100-01	DRE core	GCCGAC	1212	6	+	Arabidopsis thaliana		Stress responsiveness
Os04t0629100-01	DRE core	GCCGAC	252	6	+	Arabidopsis thaliana		Stress responsiveness
Os04t0629100-01	DRE core	GCCGAC	517	6	+	Arabidopsis thaliana		Stress responsiveness
Os04t0629100-01	DRE core	GCCGAC	660	6	+	Arabidopsis thaliana		Stress responsiveness
Os04t0635800-01	DRE core	GCCGAC	1705	6	-	Arabidopsis thaliana		Stress responsiveness
Os04t0677066-01	DRE core	GCCGAC	1113	6	+	Arabidopsis thaliana		Stress responsiveness
Os05t0302300-01	DRE core	GCCGAC	324	6	-	Arabidopsis thaliana		Stress responsiveness
Os05t0440250-01	DRE core	GCCGAC	913	6	-	Arabidopsis thaliana		Stress responsiveness
Os05t0440250-01	DRE core	GCCGAC	1056	6	-	Arabidopsis thaliana		Stress responsiveness
Os05t0481000-01	DRE core	GCCGAC	1949	6	+	Arabidopsis thaliana		Stress responsiveness
Os06t0127200-01	DRE core	GCCGAC	730	6	+	Arabidopsis thaliana		Stress responsiveness
Os06t0142800-01	DRE core	GCCGAC	854	6	-	Arabidopsis thaliana		Stress responsiveness
Os06t0275500-01	DRE core	GCCGAC	1137	6	+	Arabidopsis thaliana		Stress responsiveness
Os06t0650300-01	DRE core	GCCGAC	1614	6	+	Arabidopsis thaliana		Stress responsiveness
Os07t0164100-01	DRE core	GCCGAC	1617	6	+	Arabidopsis thaliana		Stress responsiveness
Os07t0602200-01	DRE core	GCCGAC	360	6	-	Arabidopsis thaliana		Stress responsiveness
Os07t0626600-01	DRE core	GCCGAC	202	6	-	Arabidopsis thaliana		Stress responsiveness
Os07t0626600-01	DRE core	GCCGAC	268	6	+	Arabidopsis thaliana		Stress responsiveness
Os07t0626600-01	DRE core	GCCGAC	536	6	+	Arabidopsis thaliana		Stress responsiveness
Os07t0626600-01	DRE core	GCCGAC	870	6	+	Arabidopsis thaliana		Stress responsiveness
Os07t0640000-01	DRE core	GCCGAC	1937	6	+	Arabidopsis thaliana		Stress responsiveness
Os08t0143400-01	DRE core	GCCGAC	1218	6	-	Arabidopsis thaliana		Stress responsiveness
Os08t0143400-01	DRE core	GCCGAC	1622	6	-	Arabidopsis thaliana		Stress responsiveness
Os08t0143400-01	DRE core	GCCGAC	1861	6	+	Arabidopsis thaliana		Stress responsiveness
Os08t0205300-01	DRE core	GCCGAC	1718	6	-	Arabidopsis thaliana		Stress responsiveness
Os08t0244400-01	DRE core	GCCGAC	1954	6	-	Arabidopsis thaliana		Stress responsiveness
Os08t0565700-01	DRE core	GCCGAC	1497	6	-	Arabidopsis thaliana		Stress responsiveness
Os09t0307800-01	DRE core	GCCGAC	630	6	+	Arabidopsis thaliana		Stress responsiveness
Os09t0307800-01	DRE core	GCCGAC	649	6	+	Arabidopsis thaliana		Stress responsiveness
Os09t0307800-01	DRE core	GCCGAC	665	6	+	Arabidopsis thaliana		Stress responsiveness
Os09t0307800-01	DRE core	GCCGAC	1047	6	-	Arabidopsis thaliana		Stress responsiveness
Os09t0347800-01	DRE core	GCCGAC	42	6	+	Arabidopsis thaliana		Stress responsiveness
Os09t0347800-01	DRE core	GCCGAC	775	6	-	Arabidopsis thaliana		Stress responsiveness
Os09t0347800-01	DRE core	GCCGAC	871	6	-	Arabidopsis thaliana		Stress responsiveness
Os09t0362900-01	DRE core	GCCGAC	993	6	+	Arabidopsis thaliana		Stress responsiveness
Os09t0362900-01	DRE core	GCCGAC	1441	6	+	Arabidopsis thaliana		Stress responsiveness
Os09t0488000-01	DRE core	GCCGAC	150	6	-	Arabidopsis thaliana		Stress responsiveness
Os10t0506800-01	DRE core	GCCGAC	1223	6	-	Arabidopsis thaliana		Stress responsiveness
Os10t0506800-01	DRE core	GCCGAC	1405	6	+	Arabidopsis thaliana		Stress responsiveness
Os11t0201400-00	DRE core	GCCGAC	1425	6	+	Arabidopsis thaliana		Stress responsiveness
Os11t0201400-00	DRE core	GCCGAC	1692	6	-	Arabidopsis thaliana		Stress responsiveness
Os11t0602200-01	DRE core	GCCGAC	1185	6	-	Arabidopsis thaliana		Stress responsiveness
Os12t0128450-00	DRE core	GCCGAC	1582	6	+	Arabidopsis thaliana		Stress responsiveness
Os12t0128600-01	DRE core	GCCGAC	1964	6	+	Arabidopsis thaliana		Stress responsiveness
Os12t0182700-01	DRE core	GCCGAC	1313	6	-	Arabidopsis thaliana		Stress responsiveness
Os12t0182700-01	DRE core	GCCGAC	1667	6	-	Arabidopsis thaliana		Stress responsiveness
Os12t0279100-01	DRE core	GCCGAC	1220	6	+	Arabidopsis thaliana		Stress responsiveness
Os01t0546900-01	GARE-motif	TCTGTTG	491	7	+	Brassica oleracea	gibberellin-responsive element	Hormone responsiveness
Os01t0610400-01	GARE-motif	TCTGTTG	303	7	+	Brassica oleracea	gibberellin-responsive element	Hormone responsiveness
Os01t0655300-01	GARE-motif	TCTGTTG	26	7	-	Brassica oleracea	gibberellin-responsive element	Hormone responsiveness
Os01t0708100-01	GARE-motif	TCTGTTG	675	7	-	Brassica oleracea	gibberellin-responsive element	Hormone responsiveness
Os02t0137500-01	GARE-motif	TCTGTTG	379	7	-	Brassica oleracea	gibberellin-responsive element	Hormone responsiveness
Os02t0137500-01	GARE-motif	TCTGTTG	818	7	-	Brassica oleracea	gibberellin-responsive element	Hormone responsiveness
Os02t0696700-01	GARE-motif	TCTGTTG	157	7	+	Brassica oleracea	gibberellin-responsive element	Hormone responsiveness
Os02t0696700-01	GARE-motif	TCTGTTG	1946	7	+	Brassica oleracea	gibberellin-responsive element	Hormone responsiveness
Os02t0725200-01	GARE-motif	TCTGTTG	1303	7	+	Brassica oleracea	gibberellin-responsive element	Hormone responsiveness
Os02t0755200-01	GARE-motif	TCTGTTG	26	7	+	Brassica oleracea	gibberellin-responsive element	Hormone responsiveness
Os02t0755200-01	GARE-motif	TCTGTTG	1343	7	-	Brassica oleracea	gibberellin-responsive element	Hormone responsiveness
Os02t0772300-01	GARE-motif	TCTGTTG	1123	7	-	Brassica oleracea	gibberellin-responsive element	Hormone responsiveness
Os02t0806000-01	GARE-motif	TCTGTTG	998	7	-	Brassica oleracea	gibberellin-responsive element	Hormone responsiveness
Os03t0151300-02	GARE-motif	TCTGTTG	1735	7	+	Brassica oleracea	gibberellin-responsive element	Hormone responsiveness
Os03t0205800-00	GARE-motif	TCTGTTG	184	7	+	Brassica oleracea	gibberellin-responsive element	Hormone responsiveness
Os03t0307800-01	GARE-motif	TCTGTTG	1230	7	+	Brassica oleracea	gibberellin-responsive element	Hormone responsiveness
Os03t0346700-01	GARE-motif	TCTGTTG	179	7	+	Brassica oleracea	gibberellin-responsive element	Hormone responsiveness
Os04t0480300-01	GARE-motif	TCTGTTG	317	7	+	Brassica oleracea	gibberellin-responsive element	Hormone responsiveness
Os04t0480300-01	GARE-motif	TCTGTTG	1750	7	-	Brassica oleracea	gibberellin-responsive element	Hormone responsiveness
Os04t0544100-01	GARE-motif	TCTGTTG	1438	7	+	Brassica oleracea	gibberellin-responsive element	Hormone responsiveness
Os04t0635800-01	GARE-motif	TCTGTTG	928	7	-	Brassica oleracea	gibberellin-responsive element	Hormone responsiveness
Os05t0440300-01	GARE-motif	TCTGTTG	983	7	-	Brassica oleracea	gibberellin-responsive element	Hormone responsiveness
Os05t0440632-00	GARE-motif	TCTGTTG	87	7	-	Brassica oleracea	gibberellin-responsive element	Hormone responsiveness
Os05t0440632-00	GARE-motif	TCTGTTG	1288	7	-	Brassica oleracea	gibberellin-responsive element	Hormone responsiveness
Os05t0481000-01	GARE-motif	TCTGTTG	925	7	+	Brassica oleracea	gibberellin-responsive element	Hormone responsiveness
Os05t0481000-01	GARE-motif	TCTGTTG	1211	7	+	Brassica oleracea	gibberellin-responsive element	Hormone responsiveness
Os05t0587200-02	GARE-motif	TCTGTTG	1615	7	+	Brassica oleracea	gibberellin-responsive element	Hormone responsiveness
Os06t0142800-01	GARE-motif	TCTGTTG	1475	7	+	Brassica oleracea	gibberellin-responsive element	Hormone responsiveness
Os06t0583400-01	GARE-motif	TCTGTTG	501	7	-	Brassica oleracea	gibberellin-responsive element	Hormone responsiveness
Os06t0645700-01	GARE-motif	TCTGTTG	818	7	+	Brassica oleracea	gibberellin-responsive element	Hormone responsiveness
Os06t0650300-01	GARE-motif	TCTGTTG	319	7	+	Brassica oleracea	gibberellin-responsive element	Hormone responsiveness
Os07t0116600-00	GARE-motif	TCTGTTG	294	7	-	Brassica oleracea	gibberellin-responsive element	Hormone responsiveness
Os09t0347800-01	GARE-motif	TCTGTTG	126	7	-	Brassica oleracea	gibberellin-responsive element	Hormone responsiveness
Os09t0393200-01	GARE-motif	TCTGTTG	1588	7	+	Brassica oleracea	gibberellin-responsive element	Hormone responsiveness
Os10t0489100-01	GARE-motif	TCTGTTG	301	7	+	Brassica oleracea	gibberellin-responsive element	Hormone responsiveness
Os10t0500400-01	GARE-motif	TCTGTTG	1423	7	+	Brassica oleracea	gibberellin-responsive element	Hormone responsiveness
Os10t0532100-01	GARE-motif	TCTGTTG	1054	7	-	Brassica oleracea	gibberellin-responsive element	Hormone responsiveness
Os10t0577600-01	GARE-motif	TCTGTTG	1019	7	+	Brassica oleracea	gibberellin-responsive element	Hormone responsiveness
Os10t0577600-01	GARE-motif	TCTGTTG	1037	7	+	Brassica oleracea	gibberellin-responsive element	Hormone responsiveness
Os11t0183700-01	GARE-motif	TCTGTTG	1686	7	+	Brassica oleracea	gibberellin-responsive element	Hormone responsiveness
LOC_Os01g12310	GATA-motif	GATAGGG	598	7	+	Pisum sativum	part of a light responsive element	Light responsiveness
LOC_Os01g40400	GATA-motif	AAGATAAGATT	135	10	-	Arabidopsis thaliana	part of a light responsive element	Light responsiveness
LOC_Os01g40400	GATA-motif	AAGATAAGATT	355	10	-	Arabidopsis thaliana	part of a light responsive element	Light responsiveness
Os01t0655300-01	GATA-motif	GATAGGG	1478	7	-	Pisum sativum	part of a light responsive element	Light responsiveness
Os01t0772150-00	GATA-motif	GATAGGA	879	7	+	Arabidopsis thaliana	part of a light responsive element	Light responsiveness
Os01t0811300-01	GATA-motif	GATAGGA	364	7	-	Arabidopsis thaliana	part of a light responsive element	Light responsiveness
Os01t0907400-01	GATA-motif	GATAGGA	1163	7	+	Arabidopsis thaliana	part of a light responsive element	Light responsiveness
Os01t0907400-01	GATA-motif	GATAGGA	1724	7	+	Arabidopsis thaliana	part of a light responsive element	Light responsiveness
Os01t0927000-01	GATA-motif	GATAGGA	271	7	+	Arabidopsis thaliana	part of a light responsive element	Light responsiveness
Os01t0927000-01	GATA-motif	AAGGATAAGG	727	10	+	Solanum tuberosum	part of a light responsive element	Light responsiveness
Os01t0976450-00	GATA-motif	AAGGATAAGG	1766	9	+	Solanum tuberosum	part of a light responsive element	Light responsiveness
Os02t0122700-00	GATA-motif	GATAGGG	114	7	-	Pisum sativum	part of a light responsive element	Light responsiveness
Os02t0137500-01	GATA-motif	GATAGGA	1045	7	+	Arabidopsis thaliana	part of a light responsive element	Light responsiveness
Os02t0139200-01	GATA-motif	AAGATAAGATT	1223	10	-	Arabidopsis thaliana	part of a light responsive element	Light responsiveness
Os02t0180400-00	GATA-motif	GATAGGA	1505	7	+	Arabidopsis thaliana	part of a light responsive element	Light responsiveness
Os02t0194000-02	GATA-motif	GATAGGA	652	7	-	Arabidopsis thaliana	part of a light responsive element	Light responsiveness
Os02t0194000-02	GATA-motif	AAGGATAAGG	941	9	+	Solanum tuberosum	part of a light responsive element	Light responsiveness
Os02t0194000-02	GATA-motif	AAGATAAGATT	1912	10	-	Arabidopsis thaliana	part of a light responsive element	Light responsiveness
Os02t0214900-01	GATA-motif	GATAGGA	344	7	-	Arabidopsis thaliana	part of a light responsive element	Light responsiveness
Os02t0621100-01	GATA-motif	AAGATAAGATT	587	10	-	Arabidopsis thaliana	part of a light responsive element	Light responsiveness
Os02t0733800-01	GATA-motif	GATAGGA	870	7	-	Arabidopsis thaliana	part of a light responsive element	Light responsiveness
Os02t0755200-01	GATA-motif	GATAGGG	79	7	+	Pisum sativum	part of a light responsive element	Light responsiveness
Os03t0151300-02	GATA-motif	GATAGGG	1840	7	-	Pisum sativum	part of a light responsive element	Light responsiveness
Os03t0151600-01	GATA-motif	AAGGATAAGG	352	9	-	Solanum tuberosum	part of a light responsive element	Light responsiveness
Os03t0151600-01	GATA-motif	AAGGATAAGG	549	9	+	Solanum tuberosum	part of a light responsive element	Light responsiveness
Os03t0177000-01	GATA-motif	GATAGGA	445	7	-	Arabidopsis thaliana	part of a light responsive element	Light responsiveness
Os03t0177000-01	GATA-motif	GATAGGA	1664	7	-	Arabidopsis thaliana	part of a light responsive element	Light responsiveness
Os03t0205800-00	GATA-motif	GATAGGG	801	7	-	Pisum sativum	part of a light responsive element	Light responsiveness
Os03t0430400-01	GATA-motif	GATAGGA	122	7	-	Arabidopsis thaliana	part of a light responsive element	Light responsiveness
Os03t0430400-01	GATA-motif	GATAGGG	379	7	-	Pisum sativum	part of a light responsive element	Light responsiveness
Os03t0431200-00	GATA-motif	AAGATAAGATT	1220	10	-	Arabidopsis thaliana	part of a light responsive element	Light responsiveness
Os03t0704200-01	GATA-motif	GATAGGG	492	7	-	Pisum sativum	part of a light responsive element	Light responsiveness
Os03t0764000-00	GATA-motif	AAGGATAAGG	278	9	+	Solanum tuberosum	part of a light responsive element	Light responsiveness
Os04t0423600-01	GATA-motif	AAGGATAAGG	45	9	-	Solanum tuberosum	part of a light responsive element	Light responsiveness
Os04t0429100-01	GATA-motif	AAGGATAAGG	321	9	-	Solanum tuberosum	part of a light responsive element	Light responsiveness
Os04t0465500-02	GATA-motif	AAGGATAAGG	547	9	-	Solanum tuberosum	part of a light responsive element	Light responsiveness
Os04t0677066-01	GATA-motif	AAGGATAAGG	1649	9	+	Solanum tuberosum	part of a light responsive element	Light responsiveness
Os05t0387800-01	GATA-motif	GATAGGG	713	7	+	Pisum sativum	part of a light responsive element	Light responsiveness
Os05t0440250-01	GATA-motif	GATAGGG	31	7	-	Pisum sativum	part of a light responsive element	Light responsiveness
Os05t0440300-01	GATA-motif	GATAGGA	1762	7	+	Arabidopsis thaliana	part of a light responsive element	Light responsiveness
Os05t0440632-00	GATA-motif	GATAGGA	866	7	+	Arabidopsis thaliana	part of a light responsive element	Light responsiveness
Os05t0481000-01	GATA-motif	AAGGATAAGG	1458	9	-	Solanum tuberosum	part of a light responsive element	Light responsiveness
Os05t0481000-01	GATA-motif	GATAGGA	1676	7	+	Arabidopsis thaliana	part of a light responsive element	Light responsiveness
Os05t0587200-02	GATA-motif	AAGGATAAGG	1872	9	+	Solanum tuberosum	part of a light responsive element	Light responsiveness
Os05t0597100-01	GATA-motif	GATAGGA	1698	7	+	Arabidopsis thaliana	part of a light responsive element	Light responsiveness
Os06t0105500-01	GATA-motif	GATAGGA	12	7	+	Arabidopsis thaliana	part of a light responsive element	Light responsiveness
Os06t0105500-01	GATA-motif	AAGGATAAGG	905	9	+	Solanum tuberosum	part of a light responsive element	Light responsiveness
Os06t0127200-01	GATA-motif	AAGATAAGATT	1454	10	+	Arabidopsis thaliana	part of a light responsive element	Light responsiveness
Os06t0275500-01	GATA-motif	GATAGGA	224	7	+	Arabidopsis thaliana	part of a light responsive element	Light responsiveness
Os06t0571100-01	GATA-motif	AAGGATAAGG	48	9	+	Solanum tuberosum	part of a light responsive element	Light responsiveness
Os06t0583400-01	GATA-motif	AAGGATAAGG	669	9	-	Solanum tuberosum	part of a light responsive element	Light responsiveness
Os06t0583400-01	GATA-motif	AAGGATAAGG	1008	9	+	Solanum tuberosum	part of a light responsive element	Light responsiveness
Os06t0645700-01	GATA-motif	GATAGGA	671	7	+	Arabidopsis thaliana	part of a light responsive element	Light responsiveness
Os06t0645700-01	GATA-motif	GATAGGG	1046	7	+	Pisum sativum	part of a light responsive element	Light responsiveness
Os06t0731600-00	GATA-motif	GATAGGG	190	7	+	Pisum sativum	part of a light responsive element	Light responsiveness
Os06t0731600-00	GATA-motif	AAGATAAGATT	376	10	+	Arabidopsis thaliana	part of a light responsive element	Light responsiveness
Os07t0264800-01	GATA-motif	AAGGATAAGG	120	9	-	Solanum tuberosum	part of a light responsive element	Light responsiveness
Os07t0264800-01	GATA-motif	GATAGGG	845	7	+	Pisum sativum	part of a light responsive element	Light responsiveness
Os07t0435900-01	GATA-motif	AAGGATAAGG	875	9	-	Solanum tuberosum	part of a light responsive element	Light responsiveness
Os07t0585600-01	GATA-motif	GATAGGG	488	7	+	Pisum sativum	part of a light responsive element	Light responsiveness
Os07t0602200-01	GATA-motif	AAGGATAAGG	1442	9	+	Solanum tuberosum	part of a light responsive element	Light responsiveness
Os07t0640000-01	GATA-motif	GATAGGA	1138	7	-	Arabidopsis thaliana	part of a light responsive element	Light responsiveness
Os07t0640000-01	GATA-motif	GATAGGA	1288	7	-	Arabidopsis thaliana	part of a light responsive element	Light responsiveness
Os08t0344100-01	GATA-motif	GATAGGA	1648	7	-	Arabidopsis thaliana	part of a light responsive element	Light responsiveness
Os08t0565700-01	GATA-motif	GATAGGG	1025	7	+	Pisum sativum	part of a light responsive element	Light responsiveness
Os08t0565700-01	GATA-motif	GATAGGA	1717	7	+	Arabidopsis thaliana	part of a light responsive element	Light responsiveness
Os08t0565700-01	GATA-motif	GATAGGG	1974	7	-	Pisum sativum	part of a light responsive element	Light responsiveness
Os09t0134500-02	GATA-motif	GATAGGG	499	7	+	Pisum sativum	part of a light responsive element	Light responsiveness
Os09t0307800-01	GATA-motif	GATAGGG	728	7	+	Pisum sativum	part of a light responsive element	Light responsiveness
Os09t0362900-01	GATA-motif	GATAGGA	66	7	-	Arabidopsis thaliana	part of a light responsive element	Light responsiveness
Os09t0488000-01	GATA-motif	AAGGATAAGG	1057	9	-	Solanum tuberosum	part of a light responsive element	Light responsiveness
Os10t0410700-01	GATA-motif	AAGGATAAGG	1380	9	+	Solanum tuberosum	part of a light responsive element	Light responsiveness
Os10t0489100-01	GATA-motif	GATAGGA	368	7	+	Arabidopsis thaliana	part of a light responsive element	Light responsiveness
Os10t0506800-01	GATA-motif	AAGGATAAGG	1695	9	+	Solanum tuberosum	part of a light responsive element	Light responsiveness
Os10t0532100-01	GATA-motif	AAGGATAAGG	347	9	-	Solanum tuberosum	part of a light responsive element	Light responsiveness
Os10t0532100-01	GATA-motif	GATAGGG	1281	7	-	Pisum sativum	part of a light responsive element	Light responsiveness
Os11t0200000-01	GATA-motif	GATAGGA	19	7	+	Arabidopsis thaliana	part of a light responsive element	Light responsiveness
Os11t0525800-02	GATA-motif	AAGATAAGATT	931	10	+	Arabidopsis thaliana	part of a light responsive element	Light responsiveness
Os11t0602200-01	GATA-motif	AAGATAAGATT	826	10	+	Arabidopsis thaliana	part of a light responsive element	Light responsiveness
Os12t0176700-00	GATA-motif	AAGATAAGATT	359	10	+	Arabidopsis thaliana	part of a light responsive element	Light responsiveness
Os12t0179800-01	GATA-motif	AAGGATAAGG	1581	9	+	Solanum tuberosum	part of a light responsive element	Light responsiveness
Os09t0347800-01	GATT-motif	CTCCTGATTGGA	51	11	+	Oryza sativa	part of a light responsive element	Light responsiveness
Os10t0489100-01	GATT-motif	CTCCTGATTAGC	258	11	-	Zea mays	part of a light responsive element	Light responsiveness
LOC_Os01g12310	G-box	TACGTG	377	6	+	Arabidopsis thaliana	cis-acting regulatory element involved in light responsiveness	Light responsiveness
LOC_Os01g12310	G-Box	CACGTT	340	6	+	Pisum sativum	cis-acting regulatory element involved in light responsiveness	Light responsiveness
LOC_Os01g12310	G-Box	CACGTT	1650	6	-	Pisum sativum	cis-acting regulatory element involved in light responsiveness	Light responsiveness
LOC_Os08g34370	G-box	CACGTC	1098	6	-	Zea mays	cis-acting regulatory element involved in light responsiveness	Light responsiveness
LOC_Os08g34370	G-Box	CACGTT	1154	6	+	Pisum sativum	cis-acting regulatory element involved in light responsiveness	Light responsiveness
Os01t0218800-01	G-box	TAAACGTG	361	8	-	Brassica oleracea	cis-acting regulatory element involved in light responsiveness	Light responsiveness
Os01t0218800-01	G-box	CACGTC	1630	6	+	Zea mays	cis-acting regulatory element involved in light responsiveness	Light responsiveness
Os01t0218800-01	G-Box	CACGTT	361	6	+	Pisum sativum	cis-acting regulatory element involved in light responsiveness	Light responsiveness
Os01t0246100-01	G-Box	CACGTT	1596	6	-	Pisum sativum	cis-acting regulatory element involved in light responsiveness	Light responsiveness
Os01t0246100-01	G-Box	CACGTT	1841	6	-	Pisum sativum	cis-acting regulatory element involved in light responsiveness	Light responsiveness
Os01t0246100-01	G-box	CACGAC	1439	6	+	Zea mays	cis-acting regulatory element involved in light responsiveness	Light responsiveness
[truncated: 2,455 more rows]
