# Supplementary material for: Genome-Wide Analysis of the Histone Modification Gene (HM) Family and Expression Investigation during Anther Development in Rice (Oryza sativa L.)
Source: Plants (Basel). 2024 Sep 6;13(17):2496. doi: 10.3390/plants13172496 (PMC11396841; doi:10.3390/plants13172496)
Supplement: Supplementary file 1 [file plants-13-02496-s001.zip › Table S2:The specific RT-qPCR primers.xlsx]

## Sheet: Sheet1
Table S2: The specific RT-qPCR primers
Gene name	Sense primer	Antisense primer
Os01t0965500	GACTCAGACGAAGATCGTTG	GAAGATGTCATAGCAGTGGC
Os04t0465500	GGCACGTATATCTGCACTGT	GCTGCTAACAGAAGTTTGCA
Os03t0320400	TGGTGGACTACATCGGAGGA	AACTCCTGGGACCTCTCCAA
Os03t0205800	TTCGCCACTCCCCTGACTA	AGTCCGAGAATGTAGCCGA
Os02t0621100	GTCGATGGCTCCTCCAAAG	GCATCAGCAAGAGCCAGAT
Os01t0586400	TCCTGCTGGTGCAATGAGA	ATGCCGTCTATGGAGTTCG
Os01t0907400	TAGCTCCAGGATTGCCAAC	CAGCCTTCTGTTTTGGTGG
LOC_Os08g34370	AGATGCGCCTAAGAAGCTC	GACCTGCATCATGTCGAGGA
Os05t0302300	GGACAATGTGCTGTTGAGC	ATTCCGTCCTTTCCGCAAG
Os06t0650300	GAAGGCGAGCATGTCTCTC	ACCTTCACGAATGGCTTCTC
Os09t0134500	CAGGTGATCTTGTGTGGGCT	GATCTAGTCGGCCTGGCTTC
Os09t0362900	GGCTGTGATTGCACGAATG	TGCTGACTCACCCTGTTGT
Os09t0488000	CGTGGAGCGCAAGTTCATA	GGTGCAGTTGATGATGACCT
Os12t0179800	GCTTCGGCTCCGATCATT	GGTGCAACAGCTGACGAAT
