# Supplementary material for: Genome-Wide Analysis of the Histone Modification Gene (HM) Family and Expression Investigation during Anther Development in Rice (Oryza sativa L.)
Source: Plants (Basel). 2024 Sep 6;13(17):2496. doi: 10.3390/plants13172496 (PMC11396841; doi:10.3390/plants13172496)
Supplement: Supplementary file 1 [file plants-13-02496-s001.zip › Table S3:All of the gene IDs of OsHM gene family members .xlsx]

## Sheet: Sheet1
Table S1：All of the gene IDs of OsHM gene family members
Species	Locus	Transcript ID	Gene Symbol
Rice	Os09g0347800	Os09t0347800-01	OsHAG704
	Os08g0102000	Os08t0102000-01	OsHAG705
	Os03g0431200	Os03t0431200-00	OsHAG706
	Os06g0650300	Os06t0650300-01	OsHAG707
	Os05g0387800	Os05t0387800-01	OsHAG708
	Os04g0635800	Os04t0635800-01	OsHAG709
	Os03g0177000	Os03t0177000-01	OsHAG710
	Os07g0264800	Os07t0264800-01	OsHAG711
	Os07g0116600	Os07t0116600-00	OsHAG712
	Os02g0806000	Os02t0806000-01	OsHAG713
	Os04g0465500	Os04t0465500-02	OsHAG714
	Os04g0484900	Os04t0484900-01	OsHAG703
	Os10g0415900	Os10t0415900-01	OsHAG702
	Os02g0180400	Os02t0180400-00	OsHAG715
	Os05g0481000	Os05t0481000-01	OsHAG716
	Os01g0610400	Os01t0610400-01	OsHAG717
	Os03g0764000	Os03t0764000-00	OsHAG718
	Os02g0717700	Os02t0717700-01	OsHAG719
	Os03g0699400	Os03t0699400-01	OsHAG720
	Os11g0525800	Os11t0525800-02	OsHAG721
	Os09g0488000	Os09t0488000-01	OsHAG722
	Os02g0772300	Os02t0772300-01	OsHAG723
	Os03g0205800	Os03t0205800-00	OsHAG724
	Os03g0151600	Os03t0151600-01	OsHAG725
	Os07g0585600	Os07t0585600-01	OsHAG726
	Os10g0500400	Os10t0500400-01	OsHAG727
	Os07g0626600	Os07t0626600-01	OsHAM701
	Os01g0708100	Os01t0708100-01	OsHAM702
	Os06g0704800	Os06t0704800-00	OsHAC704
	Os02g0137500	Os02t0137500-01	OsHAC703
	Os01g0246100	Os01t0246100-01	OsHAC701
	Os06g0645700	Os06t0645700-01	OsHAF701
	Os01g0586400	Os01t0586400-00	OsHDA701
	Os06g0583400	Os06t0583400-01	OsHDA702
	Os02g0214900	Os02t0214900-01	OsHDA703
	Os07g0164100	Os07t0164100-01	OsHDA704
	Os08g0344100	Os08t0344100-01	OsHDA705
	Os06g0571100	Os06t0571100-01	OsHDA706
	LOC_Os01g12310	LOC_Os01g12310.1	OsHDA707
	Os11g0200000	Os11t0200000-01	OsHDA709
	Os02g0215200	Os02t0215200-01	OsHDA710
	Os04g0409600	Os04t0409600-01	OsHDA711
	Os05g0440250	Os05t0440250-01	OsHDA712
	Os07g0602200	Os07t0602200-01	OsHDA713
	Os12g0182700	Os12t0182700-01	OsHDA714
	Os05g0440300	Os05t0440300-01	OsHDA716
	Os05g0440632	Os05t0440632-00	OsHDA717
	Os05g0597100	Os05t0597100-01	OsHDT701
	Os01g0909100	Os01t0909100-01	OsHDT702
	Os04g0271000	Os04t0271000-01	OsSRT701
	Os12g0179800	Os12t0179800-01	OsSRT702
	Os11g0201400	Os11t0201400-00	OsHDA718
	Os08g0143400	Os08t0143400-01	OsHDMA703
	Os04g0110300	Os04t0110300-02	OsHDMA707
	Os02g0194000	Os02t0194000-02	OsHDMA708
	Os04g0480300	Os04t0480300-01	OsHDMA709
	Os10g0532100	Os10t0532100-01	OsHDMA704
	Os12g0176700	Os12t0176700-00	OsHDMA705
	Os11g0183700	Os11t0183700-01	OsHDMA706
	Os04g0560300	Os04t0560300-01	OsHDMA701
	Os02g0755200	Os02t0755200-01	OsHDMA702
	Os05g0196500	Os05t0196500-01	OsJMJ703
	Os01g0546900	Os01t0546900-01	OsJMJ709
	Os02g0828900	Os02t0828900-01	OsJMJ720
	Os09g0393200	Os09t0393200-01	OsJMJ718
	Os02g0696700	Os02t0696700-01	OsJMJ707
	Os12g0279100	Os12t0279100-01	OsJMJ702
	Os03g0430400	Os03t0430400-01	OsJMJ715
	Os03g0151300	Os03t0151300-02	OsJMJ701
	Os10g0577600	Os10t0577600-01	OsJMJ706
	Os02g0109400	Os02t0109400-00	OsJMJ719
	Os01g0907400	Os01t0907400-01	OsJMJ705
	Os06g0731600	Os06t0731600-00	OsJMJ721
	Os05g0302300	Os05t0302300-01	OsJMJ704
	Os03g0346700	Os03t0346700-01	OsJMJ716
	Os02g0139200	Os02t0139200-01	OsPRMT5
	Os04g0677066	Os04t0677066-01	OsPRMT6B
	Os06g0105500	Os06t0105500-01	OsPRMT7
	Os06g0142800	Os06t0142800-01	OsPRMT10
	Os07g0640000	Os07t0640000-01	OsPRMT3
	Os07g0671700	Os07t0671700-01	OsPRMT4
	Os09g0359800	Os09t0359800-01	OsPRMT1
	Os10g0489100	Os10t0489100-01	OsPRMT6A
	LOC_Os08g34370	LOC_Os08g34370.1	OsSDG707
	Os12g0128600	Os12t0128600-01	OsSDG734
	Os01g0218800	Os01t0218800-01	OsSDG721
	Os01g0655300	Os01t0655300-01	OsSDG705
	Os01g0772150	Os01t0772150-00	OsSDG729
	Os01g0811300	Os01t0811300-01	OsSDG709
	Os01g0879500	Os01t0879500-01	OsSDG741
	Os01g0927000	Os01t0927000-01	OsSDG714
	Os01g0965500	Os01t0965500-01	OsSDG720
	Os01g0976450	Os01t0976450-00	OsSDG742
	Os02g0122700	Os02t0122700-00	OsSDG743
	Os02g0554000	Os02t0554000-02	OsSDG725
	Os02g0611300	Os02t0611300-01	OsSDG736
	Os02g0621100	Os02t0621100-01	OsSDG712
	Os02g0708600	Os02t0708600-01	OsSDG744
	Os02g0725200	Os02t0725200-01	OsSDG745
	Os02g0733800	Os02t0733800-01	OsSDG746
	Os03g0168700	Os03t0168700-00	OsSDG739
	Os03g0307800	Os03t0307800-01	OsSDG718
	Os03g0320400	Os03t0320400-01	OsSDG713
	Os03g0704200	Os03t0704200-01	OsSDG716
	Os04g0423600	Os04t0423600-01	OsSDG738
	Os04g0429100	Os04t0429100-01	OsSDG708
	Os04g0544100	Os04t0544100-01	OsSDG703
	Os04g0629100	Os04t0629100-01	OsSDG722
	Os05g0490700	Os05t0490700-01	OsSDG728
	Os05g0587200	Os05t0587200-02	OsSDG747
	Os06g0127200	Os06t0127200-01	OsSDG748
	Os06g0275500	Os06t0275500-01	OsSDG711
	Os07g0435900	Os07t0435900-01	OsSDG726
	Os07g0471100	Os07t0471100-01	OsSDG731
	Os08g0180100	Os08t0180100-01	OsSDG701
	Os08g0205300	Os08t0205300-01	OsSDG740
	Os08g0244400	Os08t0244400-01	OsSDG749
	Os08g0400200	Os08t0400200-00	OsSDG710
	Os08g0565700	Os08t0565700-01	OsSDG715
	Os09g0134500	Os09t0134500-02	OsSDG723
	Os09g0307800	Os09t0307800-01	OsSDG724
	Os09g0362900	Os09t0362900-01	OsSDG727
	Os09g0411650	Os09t0411650-01	OsSDG750
	Os09g0556700	Os09t0556700-01	OsSDG751
	Os10g0410700	Os10t0410700-01	OsSDG752
	Os10g0506800	Os10t0506800-01	OsSDG753
	Os11g0131600	Os11t0131600-00	OsSDG733
	Os11g0602200	Os11t0602200-01	OsSDG704
	Os12g0128450	Os12t0128450-00	OsSDG754
	Os12g0613200	Os12t0613200-02	OsSDG717
Arabidopsis	AT1G79000	AT1G79000.3	AtHAC1
	AT1G16710	AT1G16710.10	AtHAC12
	AT1G67220	AT1G67220.1	AtHAC2
	AT1G55970	AT1G55970.2	AtHAC4
	AT3G12980	AT3G12980.2	AtHAC5
	AT1G32750	AT1G32750.1	AtHAF1
	AT3G19040	AT3G19040.2	AtHAF2
	AT3G54610	AT3G54610.1	AtHAG1
	AT5G56740	AT5G56740.2	AtHAG2
	AT5G50320	AT5G50320.1	AtHAG3
	AT5G64610	AT5G64610.1	AtHAM1
	AT5G09740	AT5G09740.2	AtHAM2
	AT3G44660	AT3G44660.1	AtHDA10
	AT4G33470	AT4G33470.1	AtHDA14
	AT3G18520	AT3G18520.4	AtHDA15
	AT3G44490	AT3G44490.1	AtHDA17
	AT5G61070	AT5G61070.1	AtHDA18
	AT4G38130	AT4G38130.2	AtHDA19
	AT5G26040	AT5G26040.2	AtHDA2
	AT5G61060	AT5G61060.2	AtHDA5
	AT5G63110	AT5G63110.1	AtHDA6
	AT5G35600	AT5G35600.1	AtHDA7
	AT1G08460	AT1G08460.2	AtHDA8
	AT3G44680	AT3G44680.1	AtHDA9
	AT3G44750	AT3G44750.2	AtHDT1
	AT5G22650	AT5G22650.2	AtHDT2
	AT5G03740	AT5G03740.1	AtHDT3
	AT2G27840	AT2G27840.4	AtHDT4
	AT5G55760	AT5G55760.1	AtSRT1
	AT5G09230	AT5G09230.7	AtSRT2
	AT3G10390	AT3G10390.4	AtHDMA1
	AT3G13682	AT3G13682.1	AtHDMA2
	AT1G62830	AT1G62830.1	AtHDMA3
	AT4G16310	AT4G16310.5	AtHDMA4
	AT5G04240	AT5G04240.1	AtJMJ11
	AT3G48430	AT3G48430.2	AtJMJ12
	AT5G46910	AT5G46910.2	AtJMJ13
	AT4G20400	AT4G20400.2	AtJMJ14
	AT2G34880	AT2G34880.1	AtJMJ15
	AT1G08620	AT1G08620.4	AtJMJ16
	AT1G63490	AT1G63490.4	AtJMJ17
	AT1G30810	AT1G30810.3	AtJMJ18
	AT2G38950	AT2G38950.1	AtJMJ19
	AT5G63080	AT5G63080.1	AtJMJ20
	AT1G78280	AT1G78280.1	AtJMJ21
	AT5G06550	AT5G06550.1	AtJMJ22
	AT1G09060	AT1G09060.4	AtJMJ24
	AT3G07610	AT3G07610.3	AtJMJ25
	AT1G11950	AT1G11950.3	AtJMJ26
	AT4G00990	AT4G00990.3	AtJMJ27
	AT4G21430	AT4G21430.1	AtJMJ28
	AT1G62310	AT1G62310.1	AtJMJ29
	AT3G20810	AT3G20810.5	AtJMJ30
	AT5G19840	AT5G19840.2	AtJMJ31
	AT4G29510	AT4G29510.1	AtPRMT11
	AT2G19670	AT2G19670.1	AtPRMT12
	AT3G06930	AT3G06930.2	AtPRMT13
	AT5G49020	AT5G49020.2	AtPRMT14
	AT4G31120	AT4G31120.2	AtPRMT15
	AT4G16570	AT4G16570.1	AtPRMT16
	AT3G12270	AT3G12270.1	AtPRMT17
	AT2G23380	AT2G23380.2	AtSDG1
	AT4G02020	AT4G02020.4	AtSDG10
	AT2G05900	AT2G05900.1	AtSDG11
	AT1G04050	AT1G04050.3	AtSDG13
	AT3G61740	AT3G61740.2	AtSDG14
	AT5G09790	AT5G09790.2	AtSDG15
	AT4G27910	AT4G27910.1	AtSDG16
	AT1G17770	AT1G17770.1	AtSDG17
	AT5G43990	AT5G43990.17	AtSDG18
	AT1G73100	AT1G73100.1	AtSDG19
	AT4G15180	AT4G15180.1	AtSDG2
	AT3G03750	AT3G03750.2	AtSDG20
	AT2G24740	AT2G24740.1	AtSDG21
	AT4G13460	AT4G13460.2	AtSDG22
	AT2G22740	AT2G22740.2	AtSDG23
	AT3G59960	AT3G59960.4	AtSDG24
	AT5G42400	AT5G42400.8	AtSDG25
	AT1G76710	AT1G76710.4	AtSDG26
	AT2G31650	AT2G31650.1	AtSDG27
	AT5G53430	AT5G53430.1	AtSDG29
	AT2G33290	AT2G33290.4	AtSDG3
	AT1G05830	AT1G05830.4	AtSDG30
	AT3G04380	AT3G04380.6	AtSDG31
	AT5G04940	AT5G04940.2	AtSDG32
	AT5G13960	AT5G13960.2	AtSDG33
	AT5G24330	AT5G24330.1	AtSDG34
	AT1G26760	AT1G26760.1	AtSDG35
	AT3G21820	AT3G21820.1	AtSDG36
	AT2G17900	AT2G17900.1	AtSDG37
	AT5G06620	AT5G06620.2	AtSDG38
	AT2G19640	AT2G19640.2	AtSDG39
	AT4G30860	AT4G30860.1	AtSDG4
	AT5G17240	AT5G17240.2	AtSDG40
	AT1G43245	AT1G43245.2	AtSDG41
	AT1G01920	AT1G01920.5	AtSDG42
	AT1G14030	AT1G14030.1	AtSDG43
	AT1G02580	AT1G02580.2	AtSDG5
	AT2G23740	AT2G23740.6	AtSDG6
	AT2G44150	AT2G44150.1	AtSDG7
	AT1G77300	AT1G77300.2	AtSDG8
	AT2G35160	AT2G35160.5	AtSDG9
