# Supplementary material for: Genome-Wide Analysis of the Histone Modification Gene (HM) Family and Expression Investigation during Anther Development in Rice (Oryza sativa L.)
Source: Plants (Basel). 2024 Sep 6;13(17):2496. doi: 10.3390/plants13172496 (PMC11396841; doi:10.3390/plants13172496)
Supplement: Supplementary file 1 [file plants-13-02496-s001.zip › Table S4:Duplication events of the OsHMs.xlsx]

## Sheet: Sheet1
Table S3: Duplication events of the OsHMs
Seq_1	Seq_2	Type	Ka	Ks	Ka_Ks	Duplication date (Myr)	Note
OsSDG709	OsSDG713	Segmental duplication	0.512224	1.82596	0.280523	140.4		1.40458e+08
OsSDG709	OsSDG728	Segmental duplication	0.16439	0.821833	0.200028	63.2		6.32179e+07
OsHAG715	OsHAG707	Segmental duplication	0.173589	0.387151	0.448375	29.7		2.97809e+07
OsJMJ707	OsJMJ706	Segmental duplication	0.52919	NaN	NaN		High Sequence Divergence Value (pS>=0.75)	#VALUE!
OsSDG713	OsSDG728	Segmental duplication	0.535853	1.97347	0.271528	151.8		1.51806e+08
OsHAG718	OsHAG712	Segmental duplication	0.1955	0.403462	0.484555	31		3.10356e+07
OsSDG733	OsSDG754	Segmental duplication	0.01266	0.085548	0.147987	6.5		6.58061e+06
OsHDMA706	OsHDMA705	Segmental duplication	0.220863	0.892165	0.247559	68.6		6.86281e+07
Myr, millions of years.
